# Supplementary material for: An induced pluripotent stem cell-based chemical genetic approach for studying spinal muscular atrophy
Source: bioRxiv. 2025 Nov 5:2025.11.04.686319. Preprint. [Version 1] doi: 10.1101/2025.11.04.686319 (PMC12637412; doi:10.1101/2025.11.04.686319)
Supplement: Supplement 1 — Supplemental Data File 1. RNA-seq analysis of iPSC NGN2 neurons. DESeq2 analysis of 3 SMA 0/1 and 3 SMA 3 iPSC-derived NGN2 motor neurons, with HGNC, Ensembl ID, base Mean, log 2 Fold Change, apeglm log fold change (shrinkage estimate), p-value, Benjamini-Hochberg adjusted p-value, and the normalized CPM for each sample. [file media-1.xlsx]

## Sheet: Sheet1
SYMBOL	ENSEMBL	baseMean	log2FoldChange	lfcSE	pvalue	padj	SMA1.133L	SMA1.138D	SMA1.15E	SMA3.149A	SMA3.154B	SMA3.156E
CDH4	ENSG00000179242	23.5723	-4.91463	1.1917	2.28101e-06	0.0249845	28.6929	86.1636	23.0714	3.50585	0	0
NA	ENSG00000283245	39.6925	3.5943	0.908594	2.93056e-06	0.0249845	3.71715	6.16049	4.04718	10.5739	127.977	85.6787
IKBKG	ENSG00000269335	71.8557	3.34359	0.901446	7.57797e-06	0.0430707	12.3721	9.80913	8.03971	227.643	13.3176	159.953
NA	ENSG00000106133	82.8737	1.84565	0.514271	1.09336e-05	0.0466074	43.0212	22.9236	29.216	163.964	162.396	75.7213
SERF1A	ENSG00000172058	100.274	2.83632	0.870478	3.66681e-05	0.11378	31.7119	3.99115	20.2752	372.354	44.1375	129.175
EDNRB	ENSG00000136160	150.817	-3.37929e-06	0.0014427	4.00377e-05	0.11378	28.6455	88.1486	720.303	27.4056	17.9821	22.418
NA	ENSG00000231245	23.605	-2.83818e-06	0.0014427	5.17544e-05	0.126066	8.61413	79.7975	48.6323	0	0	4.58584
COL24A1	ENSG00000171502	118.52	1.21151	0.421178	0.000126711	0.270069	63.7967	76.178	51.449	131.255	158.184	230.256
SCN5A	ENSG00000183873	257.21	1.08646	0.385098	0.000150356	0.272149	110.938	209.764	123.604	358.414	361.315	379.224
NDST3	ENSG00000164100	478.273	-1.79659	0.648535	0.000159609	0.272149	319.276	883.711	1145.41	175.029	69.526	276.682
EHD2	ENSG00000024422	97.5468	1.55654	0.572507	0.000192212	0.297945	60.9189	41.1221	23.3632	219.404	152.373	88.1
PTHLH	ENSG00000087494	247.241	-3.84719e-06	0.0014427	0.000236462	0.335992	56.5112	963.57	282.359	42.4826	45.2377	93.2854
IQCJ-SCHIP1	ENSG00000283154	42.616	-6.50083e-06	0.0014427	0.000293414	0.384847	87.0893	72.7243	42.7931	26.7887	12.4404	13.8603
ADGRG2	ENSG00000173698	1643.79	-8.31175e-06	0.0014427	0.000451837	0.550305	1426.38	3141.87	2622.33	915.336	573.458	1183.35
PENK	ENSG00000181195	130.471	1.19399	0.508489	0.000497632	0.565675	89.0654	34.1603	80.9002	226.797	189.426	162.479
XDH	ENSG00000158125	24.2611	-5.16571e-06	0.0014427	0.000587903	0.599021	19.9025	53.773	45.8783	10.9424	5.97027	9.09989
WASF2	ENSG00000158195	22.7126	-2.1582e-06	0.0014427	0.00059723	0.599021	60.7999	4.74904	64.6115	0	0	6.11546
PCDH11X	ENSG00000102290	1747.67	-5.47101e-06	0.0014427	0.000724412	0.670114	875.766	4068.51	3335.69	517.05	505.02	1183.96
KCNA1	ENSG00000111262	96.9793	-3.95238e-06	0.0014427	0.000746711	0.670114	52.9473	348.84	92.4506	29.9305	10.595	47.1123
EPHA8	ENSG00000070886	544.032	1.43223	0.679132	0.000819506	0.69867	262.048	309.229	130.984	895.309	1382.38	284.243
CUX1	ENSG00000257923	1265.05	0.989674	0.46245	0.000863747	0.701321	502.528	705.668	1003.57	1547.98	2503.59	1326.99
DIAPH2	ENSG00000147202	77.7445	-6.55979e-06	0.0014427	0.000948669	0.735262	61.5341	150.422	138.056	54.1399	31.3152	31.0002
NA	ENSG00000185596	407.023	0.853976	0.421031	0.00101605	0.753247	278.621	163.492	322.511	615.489	587.168	474.859
DDAH2	ENSG00000213722	716.405	-1.40923e-06	0.0014427	0.00119989	0.85247	2510.26	1557.74	53.2941	99.1672	9.43027	68.5381
ARHGAP36	ENSG00000147256	2835.65	-5.6261e-06	0.0014427	0.00172497	0.929384	1533.15	6257.46	5094.41	1866.39	799.038	1463.46
TRPC5	ENSG00000072315	19.557	-3.47843e-06	0.0014427	0.00177525	0.929384	13.6331	60.43	27.4867	2.33558	3.85626	9.60048
VPS45	ENSG00000136631	325.203	-1.25719	0.759033	0.00177897	0.929384	536.093	183.811	791.673	76.0727	139.276	224.291
GSDMD	ENSG00000104518	27.2398	1.42596	0.862985	0.00192577	0.929384	11.1238	5.9669	15.0038	58.5126	50.8539	21.9778
NA	ENSG00000227449	240.468	-9.15073e-06	0.0014427	0.00220485	0.929384	252.877	408.855	304.416	183.597	168.886	124.177
NA	ENSG00000255439	62.8908	1.04726	0.703723	0.00228194	0.929384	50.0304	31.2752	16.4899	84.0222	119.747	75.7802
ZNF208	ENSG00000160321	396.484	1.65006	1.15908	0.00230115	0.929384	8.54196	74.6847	287.537	615.877	607.775	784.488
SPHKAP	ENSG00000153820	97.6255	-6.52487e-06	0.0014427	0.00264663	0.929384	74.9499	207.637	138.776	61.549	53.9628	48.8786
HAPLN1	ENSG00000145681	261.159	-1.09029	0.807687	0.00265542	0.929384	175.095	548.002	466.05	122.182	56.8918	198.731
AGER	ENSG00000204305	12.7497	-3.03041e-06	0.0014427	0.00278177	0.929384	41.6669	16.3347	9.5776	2.06401	4.19493	2.6602
EMP2	ENSG00000213853	534.136	0.516339	0.397309	0.00303342	0.929384	308.912	435.177	427.548	683.157	644.777	705.246
NPR3	ENSG00000113389	64.7382	0.991985	0.823361	0.00307101	0.929384	23.7007	35.2776	36.7814	125.119	123.525	44.0258
WFDC2	ENSG00000101443	69.055	0.962912	0.818751	0.00319892	0.929384	45.5466	32.8569	28.8719	166.86	83.3622	56.8326
PRRX1	ENSG00000116132	32.5131	-4.48626e-06	0.0014427	0.0032442	0.929384	29.7636	53.7512	69.6798	9.01648	8.2283	24.6392
TMEM143	ENSG00000161558	480.485	0.60596	0.511797	0.00331703	0.929384	383.209	366.278	230.635	677.889	720.059	504.839
MUC1	ENSG00000185499	16.8438	1.45155	1.79163	0.00332455	0.929384	5.21408	1.17836	8.75323	28.7889	42.7791	14.3491
FRMD7	ENSG00000165694	308.355	-3.85297e-06	0.0014427	0.00341371	0.929384	169.843	756.51	557.518	97.5305	32.7363	235.995
GADD45G	ENSG00000130222	189.913	0.488376	0.648737	0.00428563	0.929384	145.737	141.783	116.57	222.213	295.278	217.895
FABP7	ENSG00000164434	123.141	-0.510067	0.888653	0.00446575	0.929384	168.868	137.871	180.285	88.3961	66.3077	97.1207
FGF10	ENSG00000070193	55.7266	4.0336e-06	0.0014427	0.00460734	0.929384	20.9428	23.9189	26.522	63.5351	26.3662	173.074
KLHL15	ENSG00000174010	379.853	-5.56987e-06	0.0014427	0.00465692	0.929384	226.271	774.191	651.418	178.662	152.977	295.598
MDFIC	ENSG00000135272	28.6487	-4.42012e-06	0.0014427	0.00475023	0.929384	26.8238	35.328	71.1736	10.6802	8.91819	18.9685
COL4A5	ENSG00000188153	356.55	-4.00055e-06	0.0014427	0.00496887	0.929384	196.046	221.299	1250.24	140.893	151.649	179.168
PDE10A	ENSG00000112541	349.711	-5.29248e-06	0.0014427	0.0053442	0.929384	176.984	769.797	580.051	209.976	146.921	214.535
LINC00473	ENSG00000112541	349.711	-5.29248e-06	0.0014427	0.0053442	0.929384	176.984	769.797	580.051	209.976	146.921	214.535
PABPC5	ENSG00000174740	207.85	-5.78729e-06	0.0014427	0.00558836	0.929384	135.559	411.371	341.454	100.491	97.2255	160.998
GABRA5	ENSG00000186297	154.241	-8.20276e-06	0.00144269	0.0056701	0.929384	186.738	193.833	227.294	98.0449	139.166	80.3716
PAX7	ENSG00000009709	27.186	-2.79396e-06	0.0014427	0.00572214	0.929384	18.3483	13.6571	106.243	5.19673	5.71959	13.9515
DECR2	ENSG00000242612	261.631	8.17506e-06	0.00144269	0.00586707	0.929384	195.62	166.673	176.054	329.375	460.224	241.84
ONECUT1	ENSG00000169856	490.126	-6.75467e-06	0.00144269	0.00610158	0.929384	448.082	840.643	719.776	338.646	184.459	409.153
WDSUB1	ENSG00000196151	131.436	-9.66079e-06	0.00144269	0.00636245	0.929384	161.833	166.937	171.214	100.063	87.3196	101.253
H2BC11	ENSG00000124635	12.9258	-1.99675e-06	0.0014427	0.00637798	0.929384	3.49008	6.45125	60.1658	2.9587	1.07269	3.41633
CLMP	ENSG00000166250	139.529	-3.60947e-06	0.0014427	0.00648216	0.929384	61.0236	226.12	373.429	38.1852	26.202	112.215
ZNF681	ENSG00000196172	164.168	-5.87598e-06	0.00144269	0.00650615	0.929384	217.547	227.541	249.377	58.0597	67.1707	165.314
CRABP1	ENSG00000166426	11481.7	1.31038e-05	0.00144269	0.0070695	0.929384	8605.44	9543.1	9582.03	13945.1	12987.9	14226.6
NA	ENSG00000225449	94.7935	-3.84394e-06	0.0014427	0.007095	0.929384	49.2053	315.226	76.9964	49.9813	37.446	39.9065
RPS6KA3	ENSG00000177189	2645.69	-4.71406e-06	0.00144269	0.00720135	0.929384	1556.05	6043.18	4062.28	1058.79	809.283	2344.58
DEPTOR	ENSG00000155792	75.0785	5.1508e-06	0.00144269	0.00757094	0.929384	36.1034	19.1567	69.5084	126.459	106.182	93.0616
PODNL1	ENSG00000132000	102.048	7.44775e-06	0.00144269	0.00760032	0.929384	63.099	87.4244	56.0739	141.358	155.21	109.124
ZNF37A	ENSG00000075407	662.133	-6.8636e-06	0.00144269	0.00767204	0.929384	499.214	1057.01	1108.62	388.608	376.215	543.134
IL17RA	ENSG00000177663	462.774	5.20767e-06	0.00144269	0.00776602	0.929384	326.818	235.271	227.889	656.687	1079.18	250.792
FAM43A	ENSG00000185112	333.02	5.36812e-06	0.00144269	0.00814746	0.929384	336.096	131.167	133.212	498.989	581.703	316.95
HAS1	ENSG00000105509	25.747	4.60119e-06	0.00144269	0.00826997	0.929384	14.9006	14.377	11.2296	52.6085	22.2548	39.1117
CCNI2	ENSG00000205089	33.9916	-3.34269e-06	0.00144269	0.00850804	0.929384	65.0633	86.0903	11.4706	14.3218	11.8503	15.1534
SCRG1	ENSG00000164106	135.491	3.59066e-06	0.00144269	0.00852541	0.929384	64.6791	66.9399	49.7446	104.85	57.2437	469.486
PDZD2	ENSG00000133401	39.3252	-3.88196e-06	0.00144269	0.00866938	0.929384	27.6187	38.2096	113.623	14.1713	23.8279	18.5003
ECHDC3	ENSG00000134463	26.7888	3.02376e-06	0.0014427	0.00877706	0.929384	15.2476	0	13.0859	45.5869	49.3532	37.4592
UNC5D	ENSG00000156687	2218.39	-3.80369e-06	0.00144269	0.00884452	0.929384	1143.65	4871.27	4144.12	392.784	710.849	2047.67
HDHD3	ENSG00000119431	273.03	6.94924e-06	0.00144269	0.00906853	0.929384	137.561	206.999	203.08	388.092	473.382	229.065
GPM6B	ENSG00000046653	2424.37	-5.75301e-06	0.00144269	0.0091511	0.929384	1569.63	4472.91	4018.16	1170.79	1229.07	2085.67
TRAF1	ENSG00000056558	109.77	6.61252e-06	0.00144269	0.00934433	0.929384	66.8391	82.7164	76.2939	118.394	191.092	123.287
GABBR1	ENSG00000204681	1725.44	9.30338e-06	0.00144269	0.00951562	0.929384	1552.55	1318.17	1009.74	2364.13	2295.8	1812.25
SPIN4	ENSG00000186767	127.193	-3.66003e-06	0.00144269	0.00961945	0.929384	156.942	192.629	234.951	17.5226	132.334	28.7774
CLTCL1	ENSG00000070371	22.9319	4.53315e-06	0.00144269	0.00964685	0.929384	15.9835	8.98595	11.3844	45.3703	27.1012	28.7658
SCN7A	ENSG00000136546	758.076	-6.9929e-06	0.00144269	0.00979472	0.929384	587.708	1314.28	1114.45	509.304	404.078	618.637
ABTB2	ENSG00000166016	150.154	-8.83636e-06	0.00144269	0.0103119	0.929384	191.316	175.585	199.156	128.559	110.16	96.1514
KIF2C	ENSG00000142945	131.729	-3.15313e-06	0.00144269	0.0105725	0.929384	40.2064	114.208	469.737	57.822	33.5054	74.8964
BCLAF3	ENSG00000173681	608.004	-4.88427e-06	0.00144269	0.0105898	0.929384	409.727	1334.56	851.02	285.41	213.866	553.433
MALT1	ENSG00000172175	459.336	-6.60335e-06	0.00144269	0.0106938	0.929384	389.001	731.819	713.3	262.912	233.256	425.729
DCHS2	ENSG00000197410	460.088	-6.14405e-06	0.00144269	0.0108716	0.929384	350.09	840.797	673.219	264.597	227.394	404.429
NA	ENSG00000272921	48.0646	6.65986e-06	0.00144269	0.0109772	0.929384	33.3414	33.0337	30.1788	66.9591	57.3305	67.544
RNF217	ENSG00000146373	328.361	-8.17407e-06	0.00144269	0.0113696	0.929384	373.753	395.102	484.057	192.932	214.904	309.416
ANLN	ENSG00000011426	133.279	-3.99634e-06	0.00144269	0.0113868	0.929384	122.44	149.911	323.939	48.3013	27.7442	127.337
TAP2	ENSG00000204267	65.9968	-3.31172e-06	0.00144269	0.011579	0.929384	39.9822	158.812	132.748	46.4697	0	17.9699
TCERG1L	ENSG00000176769	65.8451	-2.43165e-06	0.00144269	0.0117176	0.929384	34.2233	204.454	90.1573	14.5316	1.7802	49.9241
LRAT	ENSG00000121207	42.7169	-3.23533e-06	0.00144269	0.0117744	0.929384	24.9693	87.6892	89.1135	16.2874	4.77908	33.4631
FAM83A	ENSG00000147689	22.6373	4.47751e-06	0.00144269	0.0122093	0.929384	13.4229	16.1187	8.2838	30.41	35.0518	32.5369
BARD1	ENSG00000138376	86.6441	-4.80595e-06	0.00144269	0.0122178	0.929384	112.093	85.1419	172.81	51.2045	23.424	75.1912
PGF	ENSG00000119630	203.09	4.51603e-06	0.00144269	0.0122525	0.929384	137.773	100.275	103.877	298.884	481.994	95.7376
SP100	ENSG00000067066	25.1194	-5.00533e-06	0.00144269	0.0124893	0.929384	37.8205	38.8455	30.2193	14.9	13.3874	15.5438
CEP152	ENSG00000103995	79.7644	-4.02889e-06	0.00144269	0.0125426	0.929384	68.0157	142.234	145.023	26.9004	18.4351	77.9779
ATG4A	ENSG00000101844	247.035	-8.02904e-06	0.00144269	0.0127242	0.929384	273.827	382.241	282.354	212.528	142.483	188.781
TRIM66	ENSG00000166436	386.221	6.05215e-06	0.00144269	0.0127896	0.929384	214.406	376.64	259.01	497.447	442.108	527.712
BMAL1	ENSG00000133794	167.136	-8.58796e-06	0.00144269	0.0133511	0.929384	221.009	241.432	168.269	110.815	130.966	130.324
IGSF10	ENSG00000152580	12.2377	-2.21361e-06	0.0014427	0.0133725	0.929384	14.5999	45.8051	3.0945	2.78127	4.28375	2.86179
DNAI3	ENSG00000162643	9.6834	-2.97064e-06	0.00144269	0.0133851	0.929384	8.55918	22.6049	15.7673	3.78554	3.11877	4.26469
ZACN	ENSG00000186919	925.312	7.22317e-06	0.00144269	0.0133971	0.929384	872.063	662.235	440.608	1077.55	1476.69	1022.73
NA	ENSG00000258529	30.284	4.02035e-06	0.00144269	0.0144619	0.929384	8.90361	27.4485	11.0784	57.9021	42.8114	33.5601
NA	ENSG00000154608	85.2654	-6.97872e-06	0.00144269	0.0146457	0.929384	84.5816	130.377	115.21	58.402	66.8207	56.2009
STK26	ENSG00000134602	170.216	-5.62838e-06	0.00144269	0.0148547	0.929384	113.883	249.073	325.645	124.111	108.088	100.498
ALG12	ENSG00000182858	479.548	8.04523e-06	0.00144269	0.0149129	0.929384	404.91	351.75	338.33	617.047	707.534	457.718
ADORA2A	ENSG00000128271	83.8533	3.30504e-06	0.00144269	0.0153377	0.929384	56.3284	27.0988	53.6092	127.09	192.339	46.654
FGFR3	ENSG00000068078	80.5851	-3.12423e-06	0.00144269	0.0153675	0.929384	40.2998	58.2183	275.21	27.1803	23.6116	58.9904
GLI2	ENSG00000074047	114.307	-4.97809e-06	0.00144269	0.0154017	0.929384	149.625	88.0106	235.828	95.8195	70.1998	46.3606
KCNH4	ENSG00000089558	84.8593	3.23917e-06	0.00144269	0.0159876	0.929384	53.3874	31.0091	35.4665	78.5703	278.299	32.4231
NA	ENSG00000267952	5.58458	1.78614e-06	0.0014427	0.0160862	0.929384	0	0	2.63608	14.5051	8.80344	7.56285
FAM156A	ENSG00000179304	261.118	4.47316e-06	0.00144269	0.0161444	0.929384	137.077	143.194	222.011	399.21	171.45	493.766
FAM156B	ENSG00000179304	261.118	4.47316e-06	0.00144269	0.0161444	0.929384	137.077	143.194	222.011	399.21	171.45	493.766
ARHGAP6	ENSG00000047648	48.3436	-5.30008e-06	0.00144269	0.0162398	0.929384	59.9922	85.391	52.6934	37.9546	20.6619	33.3685
AGAP4	ENSG00000188234	67.7576	-3.77878e-06	0.00144269	0.0164814	0.929384	93.1571	134.638	73.0942	10.4763	32.0068	63.1739
SCN2B	ENSG00000149575	525.019	6.98266e-06	0.00144269	0.0166412	0.929384	511.242	285.842	335.785	773.078	744.256	499.909
STARD5	ENSG00000172345	126.942	8.00011e-06	0.00144269	0.0167292	0.929384	91.5667	81.8116	111.804	154.36	166.579	155.532
KCNK9	ENSG00000169427	1496.58	4.62478e-06	0.00144269	0.0168079	0.929384	599.133	498.071	1598.05	2527.63	2586.89	1169.68
P2RX5	ENSG00000083454	272.231	6.73684e-06	0.00144269	0.0168608	0.929384	180.099	267.226	133.969	288.732	356.376	406.983
AP1S2	ENSG00000182287	3160.02	-4.46555e-06	0.00144269	0.0169024	0.929384	1803.66	6346.85	5201.12	1524.03	1097.58	2986.91
ZNF483	ENSG00000173258	120.617	-5.69984e-06	0.00144269	0.0170085	0.929384	102.085	193.153	188.96	60.871	68.0637	110.569
SFRP2	ENSG00000145423	302.83	-2.98316e-06	0.00144269	0.0171015	0.929384	98.6367	189.128	1117.31	86.5505	164.156	161.202
LANCL3	ENSG00000147036	252.581	-5.33673e-06	0.00144269	0.017565	0.929384	289.187	234.42	501.115	173.566	94.418	222.779
MEGF11	ENSG00000157890	126.513	7.13876e-06	0.00144269	0.0176667	0.929384	103.817	93.5182	82.7578	125.438	190.663	162.882
POTEI	ENSG00000196834	36.8568	-2.40984e-06	0.00144269	0.0176688	0.929384	77.6768	89.2375	13.3674	1.16764	21.8563	17.8353
RWDD2B	ENSG00000156253	432.799	-4.10239e-06	0.00144269	0.0177171	0.929384	464.849	889.023	506.01	380.676	69.785	286.451
DOCK6	ENSG00000130158	452.941	6.65142e-06	0.00144269	0.0177249	0.929384	276.115	353.705	335.393	608.361	784.659	359.414
NIPAL2	ENSG00000104361	73.4707	-4.4895e-06	0.00144269	0.0178465	0.929384	90.8172	146.997	73.1764	23.1116	39.0438	67.6778
VWC2	ENSG00000188730	137.846	-3.76705e-06	0.00144269	0.0179383	0.929384	72.1715	322.614	210.778	56.0331	39.87	125.61
NLGN1	ENSG00000169760	278.55	-5.40701e-06	0.00144269	0.0179761	0.929384	210.314	425.581	489.941	133.065	149.507	262.892
BMS1P16	ENSG00000258684	5.03876	-1.65349e-06	0.0014427	0.0180046	0.929384	12.4055	3.79684	11.9931	0	0	2.03709
PCDHGA10	ENSG00000253846	1179.93	2.84615e-06	0.00144268	0.0180419	0.929384	893.545	1046.87	804.23	1339.73	1775.91	1219.31
HGH1	ENSG00000235173	343.295	6.91634e-06	0.00144269	0.0181151	0.929384	254.798	182.524	309.284	407.284	558.186	347.693
DCX	ENSG00000077279	5351.86	-6.18437e-06	0.00144269	0.0181319	0.929384	3693.59	9830.98	7424.2	3626.75	4071.65	3463.99
NA	ENSG00000231880	14.4497	1.26409e-06	0.00144269	0.0183031	0.929384	2.82193	11.1774	1.52805	41.3198	15.1781	14.6729
PDK3	ENSG00000067992	157.076	-4.75536e-06	0.00144269	0.0183206	0.929384	86.1782	305.535	259.997	89.0078	82.2713	119.466
ESPL1	ENSG00000135476	72.7112	-3.3287e-06	0.00144269	0.0183489	0.929384	45.2473	59.1428	224.36	29.0081	20.9725	57.5367
NA	ENSG00000226259	82.8682	2.01445e-06	0.00144269	0.0184501	0.929384	45.9693	22.8882	10.9429	332.34	3.97764	81.0909
UTS2B	ENSG00000188958	746.049	-3.14292e-06	0.00144269	0.0184924	0.929384	322.081	1584.17	1494.45	194.399	127.293	753.904
EIF2S3	ENSG00000130741	2969.2	-6.24299e-06	0.00144269	0.0186552	0.929384	2049.97	5142.52	4386.14	2043.75	1892.73	2300.08
NA	ENSG00000235374	20.4859	2.69418e-06	0.00144269	0.0188716	0.929384	2.10993	9.91443	16.1437	23.1245	35.0521	36.5705
AURKB	ENSG00000178999	74.6573	-2.50025e-06	0.00144269	0.0192477	0.929384	34.4171	44.1211	280.479	8.20318	26.5462	54.1769
LOC729141	ENSG00000213115	28.5521	1.44027e-06	0.00144269	0.0193939	0.929384	0	0.952777	22.5468	21.1489	44.8771	81.7871
PTPN14	ENSG00000152104	600.359	4.71003e-06	0.00144269	0.0195111	0.929384	572.328	215.284	331.436	1171.49	910.225	401.398
NA	ENSG00000152117	438.989	7.81498e-06	0.00144269	0.0195181	0.929384	324.611	311.262	360.907	702.879	518.643	415.632
ZMAT4	ENSG00000165061	122.93	-5.44139e-06	0.00144269	0.0195224	0.929384	86.5682	205.912	202.569	82.749	63.5589	96.2197
ADAMTS17	ENSG00000140470	160.285	5.53999e-06	0.00144269	0.0198975	0.929384	161.087	81.0351	81.7936	288.616	164.578	184.598
ME3	ENSG00000151376	41.0594	-5.43999e-06	0.00144269	0.0200371	0.929384	41.8874	54.9038	71.1675	23.0302	23.6436	31.724
NA	ENSG00000180178	76.9354	-2.54822e-06	0.00144269	0.0200983	0.929384	106.886	218.844	39.1316	4.8799	67.3013	24.5698
SORBS3	ENSG00000120896	113.134	3.89798e-06	0.00144269	0.0201554	0.929384	55.3659	60.9862	73.3987	146.82	291.286	50.9444
RO60	ENSG00000116747	969.093	-7.4236e-06	0.00144269	0.0201682	0.929384	1049.65	1290.67	1299.47	559.606	627.064	988.089
ARL11	ENSG00000152213	13.1635	-1.40891e-06	0.00144269	0.0204922	0.929384	65.994	0.668579	5.18998	1.63057	3.58574	1.91205
RFX4	ENSG00000111783	91.8905	-2.43908e-06	0.00144269	0.0211919	0.929384	22.5734	90.8295	328.027	21.8436	13.726	74.3431
SLC22A18	ENSG00000110628	131.9	5.87516e-06	0.00144269	0.021225	0.929384	123.919	88.3502	62.6442	175.837	212.592	128.058
C6	ENSG00000039537	4.71998	-1.81755e-06	0.00144269	0.0213041	0.929384	8.4397	6.39659	10.5172	0.882899	0	2.08345
RGPD3	ENSG00000153165	10.4414	-2.09114e-06	0.00144269	0.021556	0.929384	6.81629	26.8465	19.3136	3.50275	0	6.16921
CHRD	ENSG00000090539	811.695	8.62553e-06	0.00144269	0.0216406	0.929384	697.289	619.041	597.23	995.385	1176.4	784.819
HS6ST2	ENSG00000171004	675.306	-4.35786e-06	0.00144269	0.0221858	0.929384	320.167	1440.26	1053.56	342.238	339.594	556.011
ITPRIPL2	ENSG00000205730	74.4298	-5.58509e-06	0.00144269	0.0223896	0.929384	70.8506	130.518	93.5583	46.7029	41.1447	63.8046
EEPD1	ENSG00000122547	112.202	5.36188e-06	0.00144269	0.02246	0.929384	65.805	99.5548	61.2022	154.651	201.774	90.2221
ELAPOR2	ENSG00000164659	1282.53	-6.60007e-06	0.00144269	0.0229806	0.929384	1114.08	2204.35	1563.44	830.498	803.35	1179.49
SCAMP1	ENSG00000085365	117.346	-6.88249e-06	0.00144269	0.0229857	0.929384	117.944	147.415	177.009	76.3056	101.455	83.9434
BUB1B	ENSG00000156970	155.072	-3.64882e-06	0.00144269	0.0230943	0.929384	90.6713	158.807	423.042	86.2501	44.6853	126.979
SEPTIN11	ENSG00000138758	3208.05	-9.02948e-06	0.00144269	0.0231603	0.929384	3654.28	4223.71	3674.47	2432.1	2171.3	3092.43
FMN1	ENSG00000248905	146.355	-4.99516e-06	0.00144269	0.0233739	0.929384	147.791	237.984	205.28	69.7338	61.1255	156.217
POTEE	ENSG00000188219	6.4793	-1.42579e-06	0.00144269	0.0234807	0.929384	21.0071	9.31262	4.58204	0	3.97405	0
SOAT1	ENSG00000057252	378.663	-8.51924e-06	0.00144269	0.0235184	0.929384	400.721	493.775	481.341	330.217	247.66	318.263
ALPK2	ENSG00000198796	227.404	-4.82417e-06	0.00144269	0.0238029	0.929384	213.623	278.565	428.724	235.783	123.12	84.6091
MLANA	ENSG00000120215	16.261	-3.44689e-06	0.00144269	0.0239171	0.929384	24.3905	24.6157	23.3656	6.5221	5.52855	13.1436
IGFBP5	ENSG00000115461	1589.58	3.82415e-06	0.00144269	0.0239344	0.929384	736.963	1339.26	670.303	1188.72	1020.8	4581.46
TMCO6	ENSG00000113119	187.85	8.30814e-06	0.00144269	0.0240033	0.929384	145.707	150.533	145.457	220.349	262.599	202.454
COL2A1	ENSG00000139219	752.103	-2.85496e-06	0.00144269	0.0240521	0.929384	217.039	632.796	2585.69	184.892	297.497	594.698
TNFAIP2	ENSG00000185215	118.498	-6.72605e-06	0.00144269	0.0244591	0.929384	156.749	176.21	115.042	101.364	80.205	81.4172
NA	ENSG00000282278	4.96709	1.58209e-06	0.00144269	0.0246141	0.929384	0	2.87687	0	7.03212	10.2938	9.59972
FBP1	ENSG00000165140	174.203	4.7663e-06	0.00144269	0.0247067	0.929384	132.841	130.908	75.2641	383.82	181.184	141.202
PWWP3B	ENSG00000157502	67.1714	-4.89988e-06	0.00144269	0.0247089	0.929384	48.6342	117.304	104.679	36.8688	52.9972	42.5453
ATAD2	ENSG00000156802	209.952	-3.56657e-06	0.00144269	0.0248042	0.929384	120.712	263.073	526.394	74.9501	65.3155	209.265
DACT2	ENSG00000164488	823.627	6.25952e-06	0.00144269	0.0248418	0.929384	857.941	438.685	493.481	1145.7	1214.46	791.495
NAP1L3	ENSG00000186310	5188.73	-5.20106e-06	0.00144269	0.0248813	0.929384	3584.23	9673.79	7352.34	2958.58	2618.45	4944.98
MTG2	ENSG00000101181	434.033	9.06004e-06	0.00144269	0.0250527	0.929384	402.607	327.035	318.627	476.994	534.376	544.561
NIPAL3	ENSG00000001461	1047.8	9.7118e-06	0.00144269	0.025103	0.929384	851.56	842.138	875.037	1298.92	1357.8	1061.33
RAB9A	ENSG00000123595	254.533	-7.5893e-06	0.00144269	0.0252656	0.929384	237.924	373.481	327.715	204.294	178.937	204.849
CHST8	ENSG00000124302	1982.48	7.41642e-06	0.00144269	0.0256531	0.929384	2036.02	1208.19	1314.48	2545.44	2688.7	2102.05
BAAT	ENSG00000136881	28.2791	-4.18289e-06	0.00144269	0.0257279	0.929384	25.068	49.9583	43.8414	14.6738	14.414	21.7192
CNPY1	ENSG00000146910	29.5722	-2.07281e-06	0.00144269	0.0260143	0.929384	45.4714	16.1989	83.3563	5.858	1.0829	25.4657
GDF7	ENSG00000143869	28.9725	-1.91807e-06	0.00144269	0.0261091	0.929384	8.18797	23.0012	114.498	1.16816	6.42408	20.5559
PTX3	ENSG00000163661	74.1306	-3.11115e-06	0.00144269	0.0261221	0.929384	50.7076	59.2025	221.591	24.5646	21.798	66.9195
APOD	ENSG00000189058	18.6836	3.14171e-06	0.00144269	0.0263367	0.929384	7.44943	10.9898	9.4055	41.7154	30.8223	11.7192
NA	ENSG00000215861	60.527	-4.37526e-06	0.00144269	0.0263429	0.929384	99.5895	42.0846	108.348	43.0005	25.1022	45.0376
SKA3	ENSG00000165480	47.5137	-9.8004e-07	0.00144269	0.0264508	0.929384	11.7612	59.0797	157.375	11.7676	6.13597	38.9629
NUF2	ENSG00000143228	47.2914	-2.23421e-06	0.00144269	0.0264692	0.929384	29.9653	49.0287	149.887	4.08575	5.24072	45.5408
POLA1	ENSG00000101868	401.461	-4.26225e-06	0.00144269	0.0265522	0.929384	200.86	691.174	766.599	242.393	166.933	340.805
ARID5A	ENSG00000196843	352.626	6.13817e-06	0.00144269	0.0266521	0.929384	308.736	289.767	169.09	486.593	538.876	322.694
MCM10	ENSG00000065328	108.676	-2.67686e-06	0.00144269	0.0267699	0.929384	52.4354	99.3481	349.723	20.2517	25.9926	104.305
NA	ENSG00000241489	61.7735	8.78701e-07	0.0014427	0.026786	0.929384	0	6.39768	14.8499	155.141	192.996	1.25598
PPFIBP2	ENSG00000166387	59.7073	-4.41112e-06	0.00144269	0.027819	0.929384	59.1829	132.135	53.1157	40.916	43.788	29.106
NA	ENSG00000250420	29.4211	-1.60929e-06	0.00144269	0.027823	0.929384	27.4844	115.725	7.70716	0	21.746	3.86355
OTOGL	ENSG00000165899	20.5247	-3.55566e-06	0.00144269	0.0282074	0.929384	17.8937	27.3646	43.0698	12.1883	14.221	8.4106
SYAP1	ENSG00000169895	1306.62	-5.53343e-06	0.00144269	0.0283854	0.929384	838.112	2279.72	1957.06	880.001	856.71	1028.1
SMOC2	ENSG00000112562	565.383	5.9684e-06	0.00144269	0.0285728	0.929384	340.092	528.831	359.867	628.546	506.305	1028.66
SOX21	ENSG00000125285	28.1282	-2.0274e-06	0.00144269	0.028644	0.929384	6.83969	22.9537	108.764	5.84527	3.85008	20.5162
STAB2	ENSG00000136011	6.96991	2.33344e-06	0.00144269	0.0286738	0.929384	2.2007	4.05913	2.39868	8.98769	9.66047	14.5128
SYTL5	ENSG00000147041	64.4227	-3.37406e-06	0.00144269	0.0288525	0.929384	28.6017	117.158	133.218	57.2099	25.6615	24.6878
NECAB1	ENSG00000123119	92.7826	-2.99043e-06	0.00144269	0.0288645	0.929384	35.3431	301.142	78.6031	38.731	41.888	60.9883
BMPR1A	ENSG00000107779	828.445	-6.09434e-06	0.00144269	0.0289134	0.929384	1041.13	1085.55	1003.37	622.076	376.912	841.627
TFAP2C	ENSG00000087510	8.55853	-1.83692e-06	0.00144269	0.0290092	0.929384	3.66141	15.0217	25.2602	3.13074	0	4.27704
NA	ENSG00000250575	72.8236	-3.21788e-06	0.00144269	0.0290758	0.929384	129.481	143.559	47.9502	19.9175	19.1873	76.8474
CELSR1	ENSG00000075275	218.183	-4.30307e-06	0.00144269	0.0292144	0.929384	209.733	142.384	539.701	144.652	152.619	120.009
MAN2A1	ENSG00000112893	952.743	-4.2911e-06	0.00144269	0.0292174	0.929384	695.616	1557.01	1646.56	461.425	322.909	1032.93
MPEG1	ENSG00000197629	7.58478	-2.31778e-06	0.00144269	0.0293872	0.929384	6.8218	10.5442	19.3273	3.50424	2.5699	2.74128
NGFR	ENSG00000064300	12136.9	6.96033e-06	0.00144269	0.029455	0.929384	10926.5	7584.77	9268.21	11908.8	20303.2	12829.8
TTN	ENSG00000155657	662.629	-5.73746e-06	0.00144269	0.0295039	0.929384	640.268	920.517	987.805	340.695	373.176	713.31
DUSP15	ENSG00000149599	396.728	7.91099e-06	0.00144269	0.0295538	0.929384	323.16	293.461	322.498	473.313	583.89	384.044
NXPH4	ENSG00000182379	696.81	3.48334e-06	0.00144269	0.0297664	0.929384	652.479	331.125	209.16	501.069	1986.03	500.997
SMIM45	ENSG00000205704	124.346	4.48539e-06	0.00144269	0.0298392	0.929384	118.712	53.7327	70.0393	106.476	262.817	134.3
ZFHX4	ENSG00000091656	1065.5	6.47001e-06	0.00144269	0.0299163	0.929384	1082.82	540.556	768.069	1236.68	1160.93	1603.94
ZDHHC11B	ENSG00000206077	195.244	-5.48769e-06	0.00144269	0.0300335	0.929384	280.126	293.806	184.796	115.36	96.2586	201.115
MAN2B2	ENSG00000013288	1100.33	6.91491e-06	0.00144269	0.0308131	0.929384	929.022	934.718	662.206	1298.23	1754.42	1023.39
NIN	ENSG00000100503	214.009	-5.56529e-06	0.00144269	0.0308533	0.929384	240.629	233.729	353.089	124.239	109.615	222.75
ZNF98	ENSG00000197360	29.8848	2.66254e-06	0.00144269	0.0308736	0.929384	4.24391	4.32904	30.4033	55.6999	28.0184	56.6143
TFRC	ENSG00000072274	1294.37	-6.7594e-06	0.00144269	0.0308802	0.929384	1174.08	2081.34	1557.54	930.628	814.14	1208.51
STIL	ENSG00000123473	82.6685	-4.58272e-06	0.00144269	0.0309531	0.929384	121.52	57.4356	154.687	59.0192	41.3682	61.9814
CHGA	ENSG00000100604	7618.08	7.93877e-06	0.00144269	0.0312259	0.929384	7087.56	5621.28	5454.75	10676	9726.3	7142.61
TMEM47	ENSG00000147027	413.388	-4.00987e-06	0.00144269	0.0313767	0.929384	219.731	797.311	691.5	186.911	178.582	406.292
NA	ENSG00000249226	8.65147	-2.39362e-06	0.00144269	0.0314142	0.929384	8.29134	16.1177	17.2776	3.51838	1.27721	5.42649
EIF1AX	ENSG00000173674	4471.19	-3.76153e-06	0.00144269	0.0314377	0.929384	2380.37	10010.5	6334.53	1802.9	1677.54	4621.29
LOC124905557	ENSG00000173674	4471.19	-3.76153e-06	0.00144269	0.0314377	0.929384	2380.37	10010.5	6334.53	1802.9	1677.54	4621.29
NA	ENSG00000260272	25.824	3.30572e-06	0.00144269	0.0317208	0.929384	13.7045	15.2783	13.4296	45.6197	52.5721	14.3401
NPIPA6	ENSG00000183889	1525.17	9.68089e-06	0.00144268	0.0317808	0.929384	1341.39	1309.14	1152.74	1728.64	1949.21	1669.92
ZIC5	ENSG00000139800	57.3354	-2.36839e-06	0.00144269	0.0324931	0.929384	15.0059	55.6035	197.71	17.5204	11.5653	46.607
RPS28	ENSG00000233927	1991.54	2.63899e-06	0.00144269	0.0325706	0.929384	2453.97	191.612	260.106	2687.29	3145.48	3210.79
NBPF1	ENSG00000219481	2845.11	-8.6777e-06	0.00144269	0.0328738	0.929384	3115.96	3768.77	3225.83	2033.96	2737.1	2189.06
KCNH6	ENSG00000173826	15.2821	2.51048e-06	0.00144269	0.0329601	0.929384	3.69807	11.2475	5.307	37.1377	26.1948	8.10731
KCNJ5-AS1	ENSG00000174370	7.61759	1.92324e-06	0.00144269	0.033059	0.929384	0.813128	5.80282	1.3289	14.7706	6.15814	16.832
CDCA7L	ENSG00000164649	65.0774	-3.01204e-06	0.00144269	0.0331625	0.929384	33.5794	51.6979	200.109	48.1358	21.1258	35.816
RORA	ENSG00000069667	525.082	-3.33912e-06	0.00144269	0.0331675	0.929384	268.702	1375.81	607.364	145.338	231.76	521.519
TXLNG	ENSG00000086712	615.942	-3.907e-06	0.00144269	0.0332711	0.929384	296.929	1164.23	1085.67	273.881	281.231	593.708
SERHL2	ENSG00000183569	128.494	4.61911e-06	0.00144269	0.0332955	0.929384	92.7643	84.9553	79.8372	246.95	187.429	79.0268
GNG12	ENSG00000172380	305.149	-5.87345e-06	0.00144269	0.0333332	0.929384	290.165	369.856	497.917	299.492	159.618	213.847
NA	ENSG00000204118	13.8726	2.97569e-06	0.00144269	0.0333892	0.929384	10.9591	4.77614	5.96669	22.2221	25.6499	13.6617
ZFAT	ENSG00000066827	380.766	3.31573e-06	0.00144269	0.0334315	0.929384	237.941	227.703	182.935	1172.6	301.351	162.067
TACC1	ENSG00000147526	736.133	-6.39073e-06	0.00144269	0.0339382	0.929384	642.226	1182.58	921.684	519.828	458.792	691.687
STK19	ENSG00000204344	161.012	4.66031e-06	0.00144269	0.0339883	0.929384	161.699	91.6505	74.1781	229.948	284.706	123.891
MDC1	ENSG00000137337	67.799	-1.33724e-05	0.00144272	0.0340535	0.929384	191.45	100.735	14.2754	28.438	52.8751	19.0209
USP44	ENSG00000136014	101.378	-3.30394e-06	0.00144269	0.034213	0.929384	42.5093	133.668	258.257	34.9408	81.6713	57.2228
GMIP	ENSG00000089639	636.673	6.73728e-06	0.00144269	0.0342374	0.929384	635.566	390.325	441.806	789.631	939.826	622.884
NA	ENSG00000256664	38.4735	-4.19336e-06	0.00144269	0.0343883	0.929384	55.7523	44.2425	56.2346	39.198	17.619	17.7944
PLXNA2	ENSG00000076356	6301.16	-7.71602e-06	0.00144269	0.0345691	0.929384	5864.39	9095.89	7775.98	4287.5	5287.48	5495.7
TBX3	ENSG00000135111	271.06	-3.616e-06	0.00144269	0.0345794	0.929384	309.896	349.916	478.196	155.912	44.0559	288.384
NRTN	ENSG00000171119	20.6728	3.30424e-06	0.00144269	0.0346446	0.929384	9.65951	9.49255	15.0065	41.0296	33.2299	15.6189
IQCA1	ENSG00000132321	75.2223	2.89008e-06	0.00144269	0.0346524	0.929384	30.0808	48.2794	39.3557	37.4166	248.572	47.6293
TICRR	ENSG00000140534	203.442	-5.89522e-06	0.00144269	0.0346742	0.929384	202.992	219.978	347.741	131.194	126.851	191.896
KDM6A	ENSG00000147050	903.941	-5.90816e-06	0.00144269	0.0347127	0.929384	651.374	1340.75	1423.87	668.071	593.111	746.478
LPL	ENSG00000175445	70.3914	-1.86731e-06	0.00144269	0.0347237	0.929384	21.8592	22.6916	299.77	18.3045	5.07066	54.6528
LPAR3	ENSG00000171517	33.4712	2.89178e-06	0.00144269	0.0349741	0.929384	11.5315	6.28863	33.8277	75.6337	26.8936	46.6519
DMRT3	ENSG00000064218	146.098	3.91535e-06	0.00144269	0.034979	0.929384	84.8907	107.987	82.0083	100.568	121.866	379.266
TPPP3	ENSG00000159713	278.03	5.47771e-06	0.00144269	0.0349982	0.929384	222.11	136.323	242.68	472.946	359.941	234.181
TAF1B	ENSG00000115750	191.64	-5.72711e-06	0.00144269	0.0350172	0.929384	194.147	219.861	316.037	131.871	100.979	186.945
SLCO1A2	ENSG00000084453	9.84293	-2.67574e-06	0.00144269	0.0351811	0.929384	13.1283	16.1169	16.861	2.00579	4.75112	6.19446
KIF20A	ENSG00000112984	108.078	-2.61018e-06	0.00144269	0.0352071	0.929384	47.6707	73.5398	369.217	26.2344	36.6802	95.1273
CXCL14	ENSG00000145824	9.32942	-2.52393e-06	0.00144269	0.0352814	0.929384	15.0889	14.312	13.4398	4.68032	6.40842	2.04706
SENP1	ENSG00000079387	207.273	-7.47754e-06	0.00144269	0.0352815	0.929384	237.024	265.277	247.158	199.6	149.357	145.22
PAX6	ENSG00000007372	147.676	-3.74066e-06	0.00144269	0.0353071	0.929384	178.269	84.7774	352.043	56.1033	86.6684	128.195
IKZF1	ENSG00000185811	16.5144	1.46242e-07	0.00144269	0.0353618	0.929384	2.27389	50.7333	30.5602	0.972789	3.58571	10.9604
NA	ENSG00000270149	58.8861	3.62068e-06	0.00144269	0.0354094	0.929384	55.8411	25.8576	25.5649	58.0301	139.579	48.4445
OSTN	ENSG00000188729	20.3365	2.98015e-06	0.00144269	0.0354668	0.929384	7.72443	14.4742	9.98994	12.8144	28.5392	48.477
HELZ2	ENSG00000130589	998.973	6.15714e-06	0.00144269	0.0355116	0.929384	729.084	693.08	827.726	1155.13	1770.32	818.501
PIWIL2	ENSG00000197181	126.26	2.80612e-06	0.00144269	0.0357126	0.929384	66.5536	12.5948	116.611	129.912	94.1196	337.766
LVRN	ENSG00000172901	15.4433	-2.69896e-06	0.00144269	0.0359112	0.929384	7.86379	33.9688	28.4062	5.84571	7.57269	9.00262
VRK2	ENSG00000028116	79.2738	-3.59306e-06	0.00144269	0.0359754	0.929384	43.8012	116.393	173.358	39.3823	30.1682	72.5405
DLST	ENSG00000119689	6865.58	4.76199e-06	0.00144269	0.0359931	0.929384	6851.76	3322.84	3981.97	10431	12080	4525.94
GDF10	ENSG00000266524	19.9085	-3.22309e-06	0.00144269	0.0362309	0.929384	19.1534	21.0387	46.1921	11.691	7.69974	13.6762
KLK4	ENSG00000167749	13.3811	-2.12136e-06	0.00144269	0.036257	0.929384	37.2237	22.6091	4.57865	4.29858	7.82917	3.74762
SERINC2	ENSG00000168528	265.156	-6.76245e-07	0.00144269	0.0363678	0.929384	269.959	169.474	126.079	333.431	455.917	236.076
FAM156A	ENSG00000268350	115.52	1.11883e-06	0.00144269	0.0365115	0.929384	1.36669	22.0146	49.8749	287.504	14.1231	318.236
FAM156B	ENSG00000268350	115.52	1.11883e-06	0.00144269	0.0365115	0.929384	1.36669	22.0146	49.8749	287.504	14.1231	318.236
GOLGA6A	ENSG00000159289	8.42041	-2.3125e-06	0.00144269	0.0366514	0.929384	6.54958	14.9069	18.0564	5.05964	3.07817	2.87174
LOC124907523	ENSG00000159289	8.42041	-2.3125e-06	0.00144269	0.0366514	0.929384	6.54958	14.9069	18.0564	5.05964	3.07817	2.87174
PRH1	ENSG00000111215	33.4102	-2.70872e-06	0.00144269	0.0368397	0.929384	13.9046	97.2377	37.9774	11.6798	26.588	13.0736
PRR4	ENSG00000111215	33.4102	-2.70872e-06	0.00144269	0.0368397	0.929384	13.9046	97.2377	37.9774	11.6798	26.588	13.0736
MIB2	ENSG00000197530	738.045	5.75225e-06	0.00144269	0.0368572	0.929384	759.05	412.375	464.843	882.316	1226.2	683.488
SLC22A31	ENSG00000259803	29.8854	4.16992e-06	0.00144269	0.0369103	0.929384	24.8815	17.0367	16.548	44.5614	47.122	29.163
RBBP7	ENSG00000102054	3728.96	-5.67189e-06	0.00144269	0.0374849	0.929384	2670.62	6322.5	5126.46	2753.56	2300.84	3199.8
ST18	ENSG00000147488	115.28	5.78375e-06	0.00144269	0.0377573	0.929384	58.9282	99.031	98.985	162.823	148.242	123.674
VSTM2L	ENSG00000132821	1559.2	2.30381e-05	0.00144277	0.0379995	0.929384	1323.44	1083.59	1331.85	2109.64	2093.45	1413.25
CENPE	ENSG00000138778	168.747	-2.78629e-06	0.00144269	0.0381268	0.929384	160.851	226.314	359.578	36.6062	24.4017	204.729
LRCH2	ENSG00000130224	533.836	-3.90818e-06	0.00144269	0.0382105	0.929384	284.682	1017.56	879.07	244.916	237.213	539.573
MOB3B	ENSG00000120162	590.586	-3.77318e-06	0.00144269	0.0383665	0.929384	326.792	1266.56	837.921	317.327	204.787	590.121
ARAP1	ENSG00000186635	225.599	4.18216e-06	0.00144269	0.0384727	0.929384	172.282	142.962	129.224	200.625	549.124	159.376
SLC26A5	ENSG00000170615	30.508	-3.12745e-06	0.00144269	0.0390427	0.929384	22.781	47.6634	62.1401	13.7198	7.76105	28.9827
WNT2B	ENSG00000134245	254.924	-6.24991e-06	0.00144269	0.0391115	0.929384	289.81	235.692	420.232	208.814	164.996	209.996
PHOX2B	ENSG00000109132	5627.25	7.39875e-06	0.00144268	0.0392097	0.929384	5083	4671.47	3894.06	7222.19	7594.68	5298.09
PAK3	ENSG00000077264	6138.38	-5.70672e-06	0.00144269	0.0392656	0.929384	3511.4	12860.5	8337.62	2655.24	3489.81	5975.75
GSN	ENSG00000148180	74.9668	4.09669e-06	0.00144269	0.0393488	0.929384	25.1965	84.812	36.7277	111.662	106.429	84.9737
SYT6	ENSG00000134207	706.882	4.53743e-06	0.00144269	0.0395449	0.929384	629.745	241.565	580.392	1225.73	1016.51	547.349
NA	ENSG00000205664	702.275	-5.31814e-06	0.00144269	0.0395856	0.929384	705.164	852.976	1122.44	309.086	743.419	480.568
MVP	ENSG00000013364	914.676	5.55611e-06	0.00144269	0.0395893	0.929384	840.607	633.825	548.54	1414.16	1382.36	668.554
CD151	ENSG00000177697	2686.98	6.35126e-06	0.00144269	0.039603	0.929384	2502.19	1793.51	1891.98	3495.04	4215.94	2223.22
PLEKHG1	ENSG00000120278	152.073	-3.09421e-06	0.00144269	0.0398327	0.929384	171.688	92.8576	389.473	57.6839	38.7558	161.982
LAMB4	ENSG00000091128	4.8449	-1.7391e-06	0.00144269	0.0399019	0.929384	10.3503	7.77921	6.21573	0.894652	2.92122	0.908275
FAM86GP	ENSG00000166492	6.43474	1.84286e-06	0.00144269	0.0399592	0.929384	0	4.75205	1.50894	9.41771	14.0897	8.84005
SHH	ENSG00000164690	6.26767	-1.77034e-06	0.00144269	0.0399933	0.929384	4.49942	20.1307	6.74152	1.92607	3.17819	1.13005
STC1	ENSG00000159167	207.688	-3.5222e-06	0.00144269	0.0401856	0.929384	87.0474	495.438	282.488	86.3511	129.073	165.73
CDH20	ENSG00000101542	864.045	5.75647e-06	0.00144269	0.0402992	0.929384	963.439	456.189	518.977	933.523	1089.22	1222.92
MBNL3	ENSG00000076770	16.3135	-2.26178e-06	0.00144269	0.0404591	0.929384	6.06181	21.676	48.2887	3.00342	7.88999	10.9612
LPIN3	ENSG00000132793	148.026	3.85236e-06	0.00144269	0.0406197	0.929384	141.018	64.9404	78.3736	207.997	310.24	85.5861
MICOS13	ENSG00000174917	345.793	6.72942e-06	0.00144269	0.0407042	0.929384	319.655	276.059	216.656	430.957	498.82	332.612
ARHGEF19	ENSG00000142632	113.937	5.05679e-06	0.00144269	0.0408726	0.929384	97.7972	67.1484	79.4693	167.284	184.809	87.1121
CTPS2	ENSG00000047230	1573.99	-5.88712e-06	0.00144269	0.0411593	0.929384	1166.19	2555.46	2156.69	1213.68	1040.58	1311.32
TGIF2-RAB5IF	ENSG00000259399	47.9874	3.01998e-06	0.00144269	0.0413746	0.929384	31.8593	5.67703	42.9023	73.9408	85.4768	48.0682
CA5B	ENSG00000169239	140.381	-4.58306e-06	0.00144269	0.0414977	0.929384	138.321	155.506	257.088	67.9701	74.6195	148.781
MMP10	ENSG00000166670	26.5937	-3.72149e-06	0.00144269	0.0417665	0.929384	29.4101	33.3091	47.5395	14.2963	11.1859	23.8212
C1QL2	ENSG00000144119	57.7008	2.32058e-06	0.00144269	0.04178	0.929384	57.5356	15.2836	9.69591	49.1226	187.244	27.3234
TGM2	ENSG00000198959	87.8198	2.35232e-06	0.00144269	0.0419627	0.929384	79.1146	15.4648	31.6512	103.048	275.722	21.918
ZNF385B	ENSG00000144331	165.434	4.03771e-06	0.00144269	0.0426268	0.929384	174.532	85.0481	104.985	208.092	252.229	167.719
MAGEE2	ENSG00000186675	9.80045	-1.82632e-06	0.00144269	0.0426797	0.929384	10.951	3.82335	33.5422	1.16931	3.84883	5.46795
CENPA	ENSG00000115163	18.4523	-2.00767e-06	0.00144269	0.0426859	0.929384	7.49473	18.263	61.4298	9.61443	1.87903	12.033
GNL1	ENSG00000204590	167.467	-2.73798e-06	0.00144269	0.0427102	0.929384	239.05	291.396	216.63	14.9781	36.6621	206.083
NECTIN3	ENSG00000177707	479.299	-6.36373e-06	0.00144269	0.0427172	0.929384	465.351	638.41	659.15	342.055	285.684	485.144
DHX16	ENSG00000204560	154.371	5.07062e-06	0.00144269	0.0428026	0.929384	125.316	140.774	68.4707	218.472	232.781	140.412
NA	ENSG00000236539	153.862	-6.94212e-06	0.00144269	0.0428505	0.929384	175.698	198.72	184.09	114.408	105.452	144.805
ARHGAP22	ENSG00000128805	1843.47	-6.57045e-06	0.00144269	0.0429452	0.929384	1706.78	2512.67	2513.84	1718.11	1063.7	1545.7
EGR1	ENSG00000120738	264.407	-2.25347e-06	0.00144269	0.0431173	0.929384	53.2837	727.641	433.127	42.0694	56.5009	273.822
TNR	ENSG00000116147	1404.34	-5.4749e-06	0.00144269	0.043252	0.929384	1147.23	1965.08	2183.99	1109.06	698.355	1322.32
STS	ENSG00000101846	755.45	-4.48428e-06	0.00144269	0.0432659	0.929384	442.962	1475.58	1045.02	504.444	406.241	658.454
NRGN	ENSG00000154146	78.0427	-2.40956e-06	0.00144269	0.0432722	0.929384	19.9124	247.427	86.6614	23.5404	21.1091	69.6064
NHS	ENSG00000188158	428.039	-3.27392e-06	0.00144269	0.0433533	0.929384	173.687	1017.11	608.512	145.342	215.09	408.495
NPIPA2	ENSG00000254852	14.9635	-2.2678e-06	0.00144269	0.043408	0.929384	32.117	30.0463	7.87322	9.08878	1.39631	9.25951
TMEM164	ENSG00000157600	2342.27	-6.66439e-06	0.00144269	0.0434184	0.929384	2212.58	3402.94	2911	2042.02	2114.45	1370.61
DMRTA1	ENSG00000176399	143.06	-3.71705e-06	0.00144269	0.0434481	0.929384	175.887	151.539	258.548	93.4267	30.8484	148.108
GLIS3	ENSG00000107249	64.6754	-4.54729e-06	0.00144269	0.0434791	0.929384	63.4203	100.094	88.3974	66.3878	30.1535	39.5991
BUB1	ENSG00000169679	114.551	-2.42163e-06	0.00144269	0.043532	0.929384	39.2406	89.7871	388.401	32.0109	30.1206	107.745
EMP1	ENSG00000134531	61.492	-3.09125e-06	0.00144269	0.0436465	0.929384	124.939	34.9014	101.422	43.5529	50.3331	13.8031
CBLN2	ENSG00000141668	80.0248	-2.93352e-06	0.00144269	0.0436951	0.929384	109.235	154.741	80.9712	7.80617	60.2264	67.1696
CHST15	ENSG00000182022	420.945	-4.39192e-06	0.00144269	0.0441488	0.929384	221.334	792.908	641.264	311.385	262.209	296.572
FZD7	ENSG00000155760	866.658	6.60821e-06	0.00144269	0.0441911	0.929384	780.808	648.666	612.037	1125.04	1294.92	738.474
KLHL4	ENSG00000102271	657.426	-4.03346e-06	0.00144269	0.0443661	0.929384	373.276	1369.52	889.11	359.685	314.119	638.85
OGDHL	ENSG00000197444	438.637	1.81435e-05	0.00144273	0.0444011	0.929384	408.519	347.76	336.19	507.911	483.56	547.884
ETV4	ENSG00000175832	1835.06	-3.70721e-06	0.00144269	0.0444215	0.929384	1556.75	3460.64	2462.51	617.878	672.965	2239.61
ACSL4	ENSG00000068366	6638.45	-3.48136e-06	0.00144269	0.0447406	0.929384	3930.19	16419	7058.1	2828.2	2540.82	7054.38
PAPPA2	ENSG00000116183	12393.6	-4.46552e-06	0.00144269	0.0449604	0.929384	20007.6	8947.84	19523.4	11532.8	4493.18	9856.84
CRHR2	ENSG00000106113	35.6734	-3.20431e-06	0.00144269	0.0450926	0.929384	35.3462	66.2437	49.9024	11.0341	12.6615	38.8524
GLB1L2	ENSG00000149328	122.258	-5.86678e-06	0.00144269	0.0450955	0.929384	187.067	131.325	136.135	116.216	76.8834	85.9233
ARHGEF39	ENSG00000137135	28.8566	-2.72799e-07	0.00144269	0.0452421	0.929384	19.1002	15.7455	104.308	0.589318	18.1208	15.2753
CYP26A1	ENSG00000095596	28.2949	-1.35848e-06	0.00144269	0.0452443	0.929384	2.75753	23.3602	119.483	3.53221	0	20.6366
CCNA2	ENSG00000145386	145.108	-2.25399e-06	0.00144269	0.0453301	0.929384	58.7834	110.048	495.136	30.3892	24.3913	151.899
NBL1	ENSG00000158747	750.24	6.31397e-06	0.00144269	0.0458026	0.929384	645.17	724.458	384.819	821.003	969.146	956.846
MICOS10-NBL1	ENSG00000158747	750.24	6.31397e-06	0.00144269	0.0458026	0.929384	645.17	724.458	384.819	821.003	969.146	956.846
EBF2	ENSG00000221818	707.006	-7.08677e-06	0.00144269	0.0458169	0.929384	816.377	968.059	755.578	706.993	457.1	537.931
PITX2	ENSG00000164093	666.582	3.46468e-06	0.00144269	0.0458535	0.929384	718.555	326.406	201.851	530.833	1640.63	581.209
ARHGAP11A	ENSG00000198826	118.042	-2.27938e-06	0.00144269	0.0458852	0.929384	52.088	148.722	337.318	16.4311	20.68	133.01
CXCR5	ENSG00000160683	203.773	4.18466e-06	0.00144269	0.0459545	0.929384	216.935	94.8973	104.071	219.599	413.752	173.385
NA	ENSG00000213839	80.4651	-4.8596e-06	0.00144269	0.0460546	0.929384	82.3293	129.75	98.445	54.1127	39.4104	78.7435
SEMA3F	ENSG00000001617	847.684	4.99069e-06	0.00144269	0.0464779	0.929384	910.564	414.2	525.111	1012.08	1464.31	759.834
ZNF324B	ENSG00000249471	236.172	6.86556e-06	0.00144269	0.0464995	0.929384	203.057	199.763	161.972	261.165	345.788	245.287
CKS1B	ENSG00000173207	568.761	-4.22263e-06	0.00144269	0.0465937	0.929384	399.731	1340.13	504.461	441.114	341.204	385.925
GPD2	ENSG00000115159	323.536	-3.6142e-06	0.00144269	0.0466473	0.929384	174.138	602.995	544.157	196.259	104.628	319.04
NOMO2	ENSG00000185164	3043.67	6.372e-06	0.00144269	0.046652	0.929384	2086.46	3269.66	1788.52	3225.35	4178.21	3713.83
LOC102723728	ENSG00000185164	3043.67	6.372e-06	0.00144269	0.046652	0.929384	2086.46	3269.66	1788.52	3225.35	4178.21	3713.83
MMEL1	ENSG00000142606	9.63742	-1.93239e-06	0.00144269	0.0466818	0.929384	21.8837	7.84855	15.9291	6.049	5.52566	0.588539
HAGHL	ENSG00000103253	155.471	4.59169e-06	0.00144269	0.0468132	0.929384	132.712	100.369	95.6912	262.605	240.953	100.499
BMAL2	ENSG00000029153	227.993	-5.04626e-06	0.00144269	0.0468596	0.929384	278.624	363.511	228.145	142.845	110.654	244.182
UACA	ENSG00000137831	163.562	-4.5169e-06	0.00144269	0.046966	0.929384	116.913	239.547	280.685	104.38	81.8005	158.046
CDC20	ENSG00000117399	153.377	-2.61174e-06	0.00144269	0.0470296	0.929384	56.4462	104.9	513.857	62.4341	54.038	128.586
C2CD4C	ENSG00000183186	851.131	6.78968e-06	0.00144269	0.0470309	0.929384	720.058	642.396	669.074	883.475	1366.25	825.532
SHPK	ENSG00000197417	529.765	5.42338e-06	0.00144269	0.0471687	0.929384	409.52	390.92	388.198	953.31	646.172	390.469
RNF208	ENSG00000212864	273.206	5.04929e-06	0.00144269	0.0472483	0.929384	275.933	169.536	154.713	326.698	479.23	233.128
XAB2	ENSG00000076924	146.864	3.4943e-06	0.00144269	0.0472735	0.929384	122.198	64.5429	91.1267	95.8816	122.111	385.323
NA	ENSG00000198211	15.7622	1.94473e-06	0.00144269	0.0472917	0.929384	10.9272	0	8.92716	30.3626	11.5433	32.8128
NA	ENSG00000256663	84.4519	-2.2551e-06	0.00144269	0.0474471	0.929384	34.3713	44.7565	305.955	28.1021	17.9242	75.6023
PBX2	ENSG00000204304	971.34	-4.9917e-06	0.00144269	0.0475752	0.929384	1397.37	1657.48	644.297	622.379	881.025	625.492
RASA4B	ENSG00000170667	468.43	4.43585e-06	0.00144269	0.0476489	0.929384	200.849	419.092	361.349	837.972	680.351	310.969
MXRA5	ENSG00000101825	336.966	-4.09458e-06	0.00144269	0.0478014	0.929384	333.686	442.564	557.459	276.68	321.502	89.9035
ELL2	ENSG00000118985	90.0751	-5.67139e-06	0.00144269	0.0478623	0.929384	117.733	107.733	111.167	64.0488	52.599	87.1694
NA	ENSG00000258790	177.888	-5.29725e-06	0.00144269	0.048023	0.929384	230.692	236.664	204.507	110.985	89.9253	194.553
SMC1A	ENSG00000072501	5018.98	-6.56993e-06	0.00144269	0.0480809	0.929384	4229.41	7658.46	6300.46	3575.19	3879.33	4471.04
HEXIM2	ENSG00000168517	229.365	6.10338e-06	0.00144269	0.0480886	0.929384	207.042	169.23	157.843	299.781	341.628	200.664
TIE1	ENSG00000066056	11.0175	1.89397e-06	0.00144269	0.048111	0.929384	2.10573	4.0069	6.41655	37.0116	12.0706	4.49335
CENPF	ENSG00000117724	403.71	-2.40785e-06	0.00144269	0.0483248	0.929384	156.884	299.254	1348.57	86.6941	107.314	423.542
SST	ENSG00000157005	3075.69	4.87391e-06	0.00144269	0.0484963	0.929384	2344.32	2794.89	1555.21	6079.69	2537.59	3142.42
RSC1A1	ENSG00000215695	113.575	-4.65277e-06	0.00144269	0.0486748	0.929384	80.8898	197.593	158.97	100.61	73.0739	70.3115
RPL23AP49	ENSG00000243422	50.7801	5.32037e-06	0.00144269	0.0487517	0.929384	34.1739	39.7574	39.2021	68.736	57.9738	64.8372
NA	ENSG00000237082	16.6575	3.18101e-06	0.00144269	0.048783	0.929384	10.3981	9.15482	10.0644	32.6772	16.5379	21.1125
CACNG3	ENSG00000006116	111.114	3.13229e-06	0.00144269	0.0488388	0.929384	106.576	61.2709	26.7931	101.67	299.187	71.1893
GASK1B	ENSG00000164125	60.48	-3.23523e-06	0.00144269	0.0488991	0.929384	29.2212	76.2965	145.917	48.0934	33.5666	29.7852
OLIG2	ENSG00000205927	71.1534	3.41459e-06	0.00144269	0.0490328	0.929384	55.0343	59.0259	20.1374	65.3963	161.528	65.7988
SATB2	ENSG00000119042	115.97	-5.08559e-06	0.00144269	0.0493226	0.929384	129.78	158.369	151.223	105.634	49.7982	101.018
PHACTR3	ENSG00000087495	668.528	-4.20514e-06	0.00144269	0.0494081	0.929384	1054.49	427.958	1144.74	256.711	531.84	595.434
NA	ENSG00000188223	136.461	4.04724e-06	0.00144269	0.0496266	0.929384	89.806	133.704	54.0782	155.972	274.626	110.581
FIRRM	ENSG00000000460	147.633	-5.44156e-06	0.00144269	0.049832	0.929384	140.209	152.904	258.32	96.96	116.381	121.021
ZNF286A	ENSG00000187607	1572.15	-6.10596e-06	0.00144269	0.0498362	0.929384	1491.88	1989.76	2272.13	1034.13	995.457	1649.51
XK	ENSG00000047597	97.1006	-3.97434e-06	0.00144269	0.0499215	0.929384	57.2758	165.9	163.474	60.7309	48.8391	86.3836
ATOH8	ENSG00000168874	69.3672	-2.52676e-06	0.00144269	0.0500779	0.929384	32.9477	39.5116	233.652	25.9188	29.3437	54.829
HJURP	ENSG00000123485	68.5587	-2.43416e-06	0.00144269	0.0504134	0.929384	24.3843	56.7445	223.753	25.1965	19.8215	61.4528
PRRG1	ENSG00000130962	160.839	-4.402e-06	0.00144269	0.050549	0.929384	126.409	258.959	239.833	120.386	64.7527	154.692
ILDR2	ENSG00000143195	167.767	-2.9047e-06	0.00144269	0.0509172	0.929384	71.7251	148.927	493.52	79.9509	64.1321	148.349
GADL1	ENSG00000144644	188.086	-3.1018e-06	0.00144269	0.0509229	0.929384	95.3886	524.698	168.822	100.717	69.9531	168.939
CCDC24	ENSG00000159214	253.423	8.49325e-06	0.0014427	0.05107	0.929384	270.347	160.06	135.837	362.263	364.124	227.905
NUSAP1	ENSG00000137804	183.384	-2.51885e-06	0.00144269	0.0510768	0.929384	106.926	128.627	571.254	83.9274	28.465	181.106
CDH5	ENSG00000179776	9.70444	2.24685e-06	0.00144269	0.0513222	0.929384	8.36751	2.93799	3.03092	20.5921	7.79945	15.4986
ZDHHC23	ENSG00000184307	317.8	-4.51415e-06	0.00144269	0.0513828	0.929384	247.957	472.625	507.165	239.338	128.362	311.354
CEP350	ENSG00000135837	1506.31	-1.02138e-05	0.00144271	0.0514897	0.929384	1094.93	2319.12	2347.67	842.217	844.763	1589.14
WFIKKN1	ENSG00000127578	256.661	3.44137e-06	0.00144269	0.05169	0.929384	230.256	110.95	149.166	395.115	546.263	108.219
RAP2C	ENSG00000123728	1702.78	-4.29876e-06	0.00144269	0.0518997	0.929384	990.102	3167.15	2472.46	1086.45	895.601	1604.9
SMC4	ENSG00000113810	413.092	-3.16164e-06	0.00144269	0.0520993	0.929384	282.957	380.649	1055.77	178.716	124.793	455.67
CSMD1	ENSG00000183117	461.937	-3.93e-06	0.00144269	0.0521275	0.929384	357.585	896.629	577.793	369.376	139.658	430.579
CA4	ENSG00000167434	13.9517	-3.05216e-06	0.00144269	0.052228	0.929384	18.0855	21.693	19.9423	9.4755	5.70445	8.80945
PTPRZ1	ENSG00000106278	523.302	-3.64335e-06	0.00144269	0.0522299	0.929384	254.146	632.05	1223.47	328.91	250.15	451.082
SPINK5	ENSG00000133710	31.6762	-3.55769e-06	0.00144269	0.0523929	0.929384	28.6161	59.5634	41.0744	16.7839	13.9464	30.0728
UBE2C	ENSG00000175063	102.328	-2.38613e-06	0.00144269	0.0524962	0.929384	36.4719	74.1345	344.728	28.7829	34.7863	95.0658
APOO	ENSG00000184831	834.481	-5.36307e-06	0.00144269	0.0526253	0.929384	668.985	1552.84	888.008	681.642	609.321	606.092
PSPH	ENSG00000146733	533.43	4.43249e-06	0.00144269	0.0527294	0.929384	399.054	277.726	459.531	721.853	1011.2	331.213
INHBE	ENSG00000139269	130.758	2.31611e-06	0.00144269	0.0530365	0.929384	114.158	47.8367	38.0748	345.883	219.232	19.3618
RIMBP3C	ENSG00000183246	82.8866	4.39967e-06	0.00144269	0.0530443	0.929384	85.9022	60.4215	31.2052	110.946	106.682	102.163
MYO3A	ENSG00000095777	9.91937	-1.49462e-06	0.00144269	0.0532363	0.929384	31.9296	2.26612	16.6061	3.44908	0	5.26528
PPDPF	ENSG00000125534	3871.45	6.68331e-06	0.00144269	0.0533438	0.929384	3519.53	2791.29	2806.97	4450.59	6371.62	3288.71
NDRG1	ENSG00000104419	1311.72	8.11747e-06	0.00144268	0.0534569	0.929384	1019.54	1192.86	1079.53	1690.51	1591.93	1295.92
DDIAS	ENSG00000165490	51.6816	-3.00988e-06	0.00144269	0.0538985	0.929384	25.3328	78.8916	110.525	17.0966	50.2143	28.0296
KNL1	ENSG00000137812	107.868	-2.41576e-06	0.00144269	0.0539198	0.929384	32.1068	123.973	321.428	30.2529	31.4841	107.964
NEBL	ENSG00000078114	1377.84	-4.32498e-06	0.00144269	0.0539892	0.929384	1117.91	2149.94	2071.94	678.915	648.985	1599.36
HS3ST3A1	ENSG00000153976	17.8197	-2.9606e-06	0.00144269	0.0540786	0.929384	16.1397	30.0943	30.1091	7.35664	7.7557	15.4629
POU6F2	ENSG00000106536	952.352	-4.92024e-06	0.00144269	0.0542048	0.929384	621.182	1298.24	1678.08	674.574	631.933	810.104
GRM1	ENSG00000152822	49.3461	-4.54208e-06	0.00144269	0.0542486	0.929384	73.6632	57.528	58.8638	23.7339	43.7879	38.4999
ATF5	ENSG00000169136	704.868	4.86785e-06	0.00144269	0.0542892	0.929384	706.217	451.715	402.185	1232.24	908.272	528.577
LAYN	ENSG00000204381	41.9767	3.31223e-06	0.00144269	0.0544987	0.929384	31.5368	29.9852	17.9769	62.6507	24.4615	85.2491
NKX6-2	ENSG00000148826	167.336	4.34478e-06	0.00144269	0.0545317	0.929384	161.581	103.398	91.5999	145.398	339.839	162.197
PCDH8	ENSG00000136099	118.288	-4.06278e-06	0.00144269	0.0545344	0.929384	94.2689	124.887	245.508	54.5432	82.689	107.833
STXBP5L	ENSG00000145087	427.2	-4.84332e-06	0.00144269	0.0546484	0.929384	342.207	655.211	621.565	275.272	220.29	448.656
PROM1	ENSG00000007062	81.3571	-3.24507e-06	0.00144269	0.054723	0.929384	69.5811	51.796	213.951	41.9313	42.3315	68.5517
SCAND3	ENSG00000232040	212.835	-4.18976e-06	0.00144269	0.0547436	0.929384	155.958	324.05	350.86	89.5437	135.489	221.106
FAM163A	ENSG00000143340	452.789	-2.8525e-06	0.00144269	0.0547775	0.929384	150.344	1187.77	581.405	185.829	161.769	449.615
PRKG2	ENSG00000138669	161.412	-4.3476e-06	0.00144269	0.0547935	0.929384	108.553	283.122	232.666	143.362	80.0157	120.752
RTBDN	ENSG00000132026	124.875	3.33793e-06	0.00144269	0.0547936	0.929384	141.196	51.8073	45.8268	183.735	245.932	80.7535
DAAM2	ENSG00000146122	86.8893	2.38914e-06	0.00144269	0.0547939	0.929384	91.5691	25.667	19.9597	139.593	218.355	26.1919
NR5A2	ENSG00000116833	1983.83	-5.18541e-06	0.00144269	0.0548899	0.929384	2186.31	1697.06	3530.73	1608.28	1056.04	1824.59
WNK3	ENSG00000196632	377.852	-4.87521e-06	0.00144269	0.055013	0.929384	346.479	543.059	540.513	174.337	253.304	409.419
HEXD	ENSG00000169660	407.147	6.27008e-06	0.00144269	0.0550618	0.929384	389.246	315.597	265.328	426.266	624.138	422.306
SPMIP6	ENSG00000164972	90.7503	4.46484e-06	0.00144269	0.0551038	0.929384	51.2949	62.7678	80.3546	169.127	72.7752	108.183
RNASEL	ENSG00000135828	82.21	3.90121e-06	0.00144269	0.055129	0.929384	59.6577	43.0534	64.9819	48.7297	154.892	121.946
ST20-MTHFS	ENSG00000259332	33.5167	3.22182e-06	0.00144269	0.0557082	0.929384	15.3565	29.5834	17.3789	74.8684	38.6934	25.2194
FAM221A	ENSG00000188732	207.034	-4.93065e-06	0.00144269	0.0558275	0.929384	345.925	220.462	213.99	215.366	103.623	142.837
ZNF552	ENSG00000178935	132.905	5.85523e-06	0.00144269	0.0558316	0.929384	91.7065	93.131	125.683	198.508	150.575	137.828
GRB14	ENSG00000115290	20.7625	-3.14242e-06	0.00144269	0.0558518	0.929384	27.0354	41.1667	19.7036	15.0341	9.1609	12.4742
PBK	ENSG00000168078	33.2328	-1.47959e-06	0.00144269	0.0558956	0.929384	2.7976	23.0321	138.686	5.33549	1.6895	27.8559
PLK1	ENSG00000166851	171.17	-2.96829e-06	0.00144269	0.0559125	0.929384	114.314	100.784	502.722	72.4069	85.5279	151.266
NA	ENSG00000099725	77.7364	3.38595e-06	0.00144269	0.0559262	0.929384	96.6578	25.6456	26.6087	89.7058	118.465	109.335
PCDH15	ENSG00000150275	292.95	-3.23789e-06	0.00144269	0.055973	0.929384	211.851	620.904	370.915	152.965	69.851	331.212
PTCHD4	ENSG00000244694	52.3129	-4.36696e-06	0.00144269	0.0560805	0.929384	46.2091	60.1132	95.2101	35.9727	40.7247	35.6479
LRP2	ENSG00000081479	197.071	-2.39821e-06	0.00144269	0.0561566	0.929384	87.0514	155.247	624.535	26.5579	120.766	168.269
PCDHGB3	ENSG00000262209	35.3052	-3.51064e-06	0.00144269	0.0563164	0.929384	38.1946	28.7618	75.8101	18.6881	25.7014	24.6754
NBPF10	ENSG00000271425	167.348	-6.31093e-06	0.00144269	0.0563421	0.929384	211.077	165.142	228.598	122.574	120.894	155.806
RTL9	ENSG00000243978	177.468	-4.94787e-06	0.00144269	0.0563825	0.929384	149.61	330.14	187.844	152.275	127.122	117.819
COL25A1	ENSG00000188517	53.9229	-4.62709e-06	0.00144269	0.0564069	0.929384	63.0908	80.0788	62.9551	27.406	41.6956	48.3109
GTSE1	ENSG00000075218	71.8906	-2.47931e-06	0.00144269	0.0564615	0.929384	31.0916	59.498	224.581	29.8992	19.0299	67.2444
QTRT1	ENSG00000213339	646.728	8.11485e-06	0.00144268	0.056668	0.929384	543.192	501.527	585.808	756.685	822.923	670.232
SAT1	ENSG00000130066	1213.6	-5.17228e-06	0.00144269	0.0567845	0.929384	1021.84	1965.99	1536.58	1218.12	628.412	910.633
RGS3	ENSG00000138835	1594.96	6.27174e-06	0.00144269	0.0569883	0.929384	1592.32	1175.21	1046.25	1695.68	2450.99	1609.29
PCYT1B	ENSG00000102230	1830.54	-6.42152e-06	0.00144269	0.0570256	0.929384	2067.44	2872.77	1637.22	1550.8	1558.96	1296.04
RADX	ENSG00000147231	753.358	-4.26445e-06	0.00144269	0.0571151	0.929384	578.575	1161.31	1173.99	465.752	310.612	829.919
GDF5	ENSG00000125965	14.0886	2.316e-06	0.00144269	0.0571623	0.929384	10.6835	6.53777	4.49685	28.2525	27.2151	7.34606
STOML1	ENSG00000067221	869.621	6.90918e-06	0.00144269	0.0573144	0.929384	687.792	727.197	710.902	915.059	1327.47	849.304
VPS52	ENSG00000223501	13.0578	-1.86631e-06	0.00144269	0.0573398	0.929384	14.7121	8.08267	37.8108	9.98269	6.75887	0.999587
PIP5K1B	ENSG00000107242	45.8159	-2.95058e-06	0.00144269	0.0573806	0.929384	20.9504	69.4075	103.096	24.5371	17.6428	39.2617
ZBED6	ENSG00000257315	364.219	-4.4175e-06	0.00144269	0.0574232	0.929384	274.277	530.019	594.758	189.238	203.008	394.012
EZR	ENSG00000092820	3631.74	2.94012e-06	0.00144269	0.0574879	0.929384	4208.55	890.139	1464.38	7311.74	6281.03	1634.6
DELEC1	ENSG00000173077	31.2994	-3.75188e-06	0.00144269	0.0575195	0.929384	33.0221	38.865	53.5399	18.7013	14.9329	28.7351
SOX6	ENSG00000110693	271.265	-5.47101e-06	0.00144269	0.0577298	0.929384	255.245	372.038	374.418	163.05	177.278	285.561
NGF	ENSG00000134259	12.797	2.06388e-06	0.00144269	0.0578621	0.929384	5.52551	8.53563	3.75487	22.2805	31.936	4.7496
C21orf91	ENSG00000154642	320.657	-3.52892e-06	0.00144269	0.0581494	0.929384	224.803	436.998	575.85	194.12	162.18	329.99
LPAR1	ENSG00000198121	52.3671	-3.90663e-06	0.00144269	0.0581984	0.929384	53.4658	66.079	87.0413	30.7795	22.1555	54.6817
MPPE1	ENSG00000154889	514.659	7.04441e-06	0.00144268	0.0582062	0.929384	510.627	400.752	355.53	623.525	662.854	534.667
NLGN4X	ENSG00000146938	2430.36	-5.14871e-06	0.00144269	0.0582576	0.929384	1657.68	4153.17	3236.34	1688.35	1831.55	2015.06
BCHE	ENSG00000114200	516.287	-3.2472e-06	0.00144269	0.0582914	0.929384	300.914	939.545	871.551	246.933	144.646	594.132
SLC44A2	ENSG00000129353	5816.56	6.83662e-06	0.00144269	0.0584292	0.929384	5242.42	3557.15	5420.15	6813.3	7883.6	5982.76
CACNA2D1	ENSG00000153956	4023.36	-5.40642e-06	0.00144269	0.0585815	0.929384	3735.8	6205.57	4902.96	2173.68	2834.21	4287.95
RIPK4	ENSG00000183421	19.8729	1.99451e-06	0.00144269	0.058592	0.929384	17.745	2.87454	7.43643	30.3746	53.956	6.85062
SIPA1L3	ENSG00000105738	841.512	1.07969e-05	0.0014427	0.0585969	0.929384	876.85	580.077	548.579	793.35	1169	1081.22
MAP7D2	ENSG00000184368	290.562	-5.99787e-06	0.00144269	0.0586669	0.929384	253.658	441.934	358.458	207.675	218.992	262.655
FOXM1	ENSG00000111206	120.65	-2.56055e-06	0.00144269	0.0587936	0.929384	76.984	81.2613	363.267	36.6986	36.0609	129.628
MED13	ENSG00000108510	2041.16	-5.76614e-06	0.00144269	0.0588244	0.929384	1961.35	2935.64	2551.46	1413.61	1198.09	2186.8
NEUROG1	ENSG00000181965	10.7398	1.94436e-06	0.00144269	0.0593937	0.929384	4.11766	4.76817	5.22921	18.7249	28.189	3.41009
VN1R103P	ENSG00000213777	22.6933	2.99027e-06	0.00144269	0.0594608	0.929384	13.1235	16.6283	11.3473	29.6578	49.414	15.9886
TNNC1	ENSG00000114854	11.947	2.71645e-06	0.00144269	0.0595693	0.929384	9.0733	5.243	6.29307	19.6728	17.6694	13.7305
TLCD4	ENSG00000152078	85.3242	-2.49097e-06	0.00144269	0.0596521	0.929384	30.6838	269.433	70.2283	61.3523	25.5323	54.7152
SMS	ENSG00000102172	2668.54	-5.77198e-06	0.00144269	0.0597218	0.929384	1998.04	4992.35	2950.32	2243.54	1809.7	2017.28
TRAPPC5	ENSG00000181029	577.65	5.19172e-06	0.00144269	0.0597641	0.929384	534.098	447.263	339.899	784.536	920.849	439.256
CPVL	ENSG00000106066	79.3564	-4.76143e-06	0.00144269	0.0597882	0.929384	99.028	66.3388	134.157	54.8787	56.759	64.9771
STK35	ENSG00000125834	69.5622	3.17906e-06	0.00144269	0.0599159	0.929384	13.2001	25.7718	85.06	95.639	108.013	89.6895
ID3	ENSG00000117318	379.542	-3.31872e-06	0.00144269	0.0600741	0.929384	268.852	226.885	1043.56	228.367	225.666	283.92
EN2	ENSG00000164778	42.678	-1.94098e-06	0.00144269	0.0601226	0.929384	39.6069	27.7739	130.197	2.33692	10.2746	45.8786
VDR	ENSG00000111424	17.9067	1.8943e-06	0.00144269	0.0602804	0.929384	12.9005	7.25412	4.21738	35.7659	44.0612	3.24139
PGAP2	ENSG00000148985	314.724	6.55769e-06	0.00144269	0.0603377	0.929384	236.795	244.177	282.588	407.114	430.264	287.404
PEX14	ENSG00000142655	972.69	5.29994e-06	0.00144269	0.0605003	0.929384	999.06	634.246	608.963	1298.34	1502.81	792.726
TMEM132B	ENSG00000139364	1026.67	-3.12605e-06	0.00144269	0.0608233	0.929384	363.839	2212.15	1638.11	457.211	481.585	1007.13
BMS1P10	ENSG00000237238	111.258	-4.8478e-06	0.00144269	0.0608742	0.929384	132.451	165.195	121.536	58.6106	71.5779	118.177
TRPV1	ENSG00000196689	515.33	-1.41619e-06	0.00144269	0.0609491	0.929384	535.868	254.778	373.398	748.271	746.297	433.368
NBPF20	ENSG00000162825	593.199	-4.41007e-06	0.00144269	0.0609508	0.929384	632.69	835.065	735.797	289.487	400.586	665.57
CDCA2	ENSG00000184661	62.7514	-2.73753e-06	0.00144269	0.0609685	0.929384	31.3289	49.6384	185.734	29.3279	30.6723	49.807
CENPN	ENSG00000166451	125.977	-3.0425e-06	0.00144269	0.0610654	0.929384	75.9186	93.8879	351.162	81.452	51.1228	102.317
ZNF385C	ENSG00000187595	88.856	3.20438e-06	0.00144269	0.0611655	0.929384	85.1228	22.5464	62.8085	126.082	176.44	60.1353
TRPM4	ENSG00000130529	939.268	6.3903e-06	0.00144269	0.0611921	0.929384	767.576	837.322	668.817	829.166	1116.06	1416.67
CNTNAP3B	ENSG00000154529	61.1713	-2.85324e-06	0.00144269	0.0613744	0.929384	37.3875	81.3356	137.181	55.8825	12.4224	42.8192
BEST1	ENSG00000167995	217.4	6.01153e-06	0.00144269	0.061383	0.929384	188.191	144.487	185.293	290.432	299.633	196.365
NLRP2	ENSG00000022556	179.636	-3.03997e-06	0.00144269	0.0614769	0.929384	374.633	215.859	153.102	29.7155	115.727	188.778
ALDH1A2	ENSG00000128918	34.6375	-2.71357e-06	0.00144269	0.0615156	0.929384	18.2435	93.958	35.2177	13.8469	22.5255	24.0334
ZFX	ENSG00000005889	407.78	-3.09738e-06	0.00144269	0.0619861	0.929384	182.415	702.169	789.495	121.363	222.829	428.41
PRR5	ENSG00000186654	298.965	5.35487e-06	0.00144269	0.0622309	0.929384	291.88	189.971	166.846	371.643	565.803	207.646
UBASH3B	ENSG00000154127	2334.54	-4.33793e-06	0.00144269	0.0623437	0.929384	1766.98	3957.75	3197.72	1739.99	958.568	2386.22
WNT5B	ENSG00000111186	100.401	4.27504e-06	0.00144269	0.0626386	0.929384	73.3206	75.4029	67.9441	110.049	200.022	75.665
XKR6	ENSG00000171044	148.514	-5.45042e-06	0.00144269	0.062688	0.929384	135.496	211.912	198.457	97.2499	104.593	143.379
EFCAB6	ENSG00000186976	72.9443	-3.97775e-06	0.00144269	0.0629568	0.929384	55.8638	120.282	108.091	54.7066	31.7138	67.008
ZMYM1	ENSG00000197056	226.851	-7.00292e-06	0.00144268	0.0629729	0.929384	244.142	290.391	265.953	171.171	178.137	211.312
NXPH1	ENSG00000122584	61.5441	-3.42273e-06	0.00144269	0.0630127	0.929384	44.6129	122.614	78.5488	56.4367	21.8096	45.2427
LRMDA	ENSG00000148655	28.7986	-3.08653e-06	0.00144269	0.0631304	0.929384	45.97	46.6911	25.0996	27.8093	9.40806	17.8136
RCCD1	ENSG00000166965	163.208	6.70588e-06	0.00144269	0.0632406	0.929384	145.233	137.408	113.329	223.618	167.142	192.516
WDR46	ENSG00000227057	52.7957	-1.57499e-06	0.00144269	0.0633664	0.929384	227.643	2.17481	23.3643	14.1805	26.8766	22.5348
TGFB3	ENSG00000119699	737.401	2.68509e-06	0.00144269	0.063422	0.929384	950.212	165.013	247.021	1060.91	1463.11	538.145
NA	ENSG00000242294	252.542	-6.2926e-06	0.00144269	0.0634892	0.929384	337.298	228.408	337.987	226.721	186.848	197.988
MOB3C	ENSG00000142961	119.812	5.60685e-06	0.00144269	0.0637915	0.929384	94.6956	87.5707	99.0826	179.86	147.784	109.88
NRN1	ENSG00000124785	1779.2	5.61215e-06	0.00144269	0.0638334	0.929384	1983.3	1207.39	1004.13	1955.17	2020.45	2504.74
RNF112	ENSG00000128482	340.066	4.8856e-06	0.00144269	0.0638904	0.929384	379.388	164.119	229.373	378.561	518.128	370.83
PPM1H	ENSG00000111110	1219.36	8.85573e-06	0.00144268	0.0640137	0.929384	1340.05	1357.76	1500.72	1127.26	925.632	1064.73
BRINP3	ENSG00000162670	1003.58	-4.03793e-06	0.00144269	0.0643123	0.929384	838.826	1848.27	1192.67	485.55	483.098	1173.07
GLRA2	ENSG00000101958	5173.22	-3.2861e-06	0.00144269	0.0644171	0.929384	2566.66	10455.2	7843.24	2712.57	1797.04	5664.55
HMGA2	ENSG00000149948	880.434	-3.92155e-06	0.00144269	0.0645785	0.929384	674.157	732.944	2013.2	805.834	582.288	474.175
ABCA13	ENSG00000179869	29.4562	-3.44934e-06	0.00144269	0.064601	0.929384	27.1757	53.6967	37.8636	12.8155	19.4594	25.7262
NA	ENSG00000254348	8.96813	-2.04077e-06	0.00144269	0.064605	0.929384	7.38226	20.9136	12.3709	2.40099	7.55408	3.18697
LUM	ENSG00000139329	66.401	-3.48781e-06	0.00144269	0.0647134	0.929384	46.003	81.1253	138.315	43.0523	27.4464	62.4641
SOX15	ENSG00000129194	63.8145	2.80981e-06	0.00144269	0.0648174	0.929384	63.0162	17.7956	35.7364	79.6319	152.184	34.5234
NPAS1	ENSG00000130751	67.9089	3.04099e-06	0.00144269	0.0650622	0.929384	59.0045	43.2272	26.5849	99.3637	147.02	32.2536
NFAT5	ENSG00000102908	1603.4	-7.13151e-06	0.00144268	0.0650926	0.929384	1647.08	2031.36	1944.32	1126.26	1261.63	1609.74
HELZ	ENSG00000198265	1540.05	-6.05542e-06	0.00144269	0.0653156	0.929384	1435.64	1987.05	2107.69	1049.9	1056.01	1604.01
TMEM241	ENSG00000134490	286.821	6.60914e-06	0.00144268	0.065536	0.929384	276.59	236.584	192.119	331.407	378.1	306.129
PLK4	ENSG00000142731	104.274	-3.21133e-06	0.00144269	0.0659789	0.929384	92.7563	112.521	219.39	50.5248	30.5144	119.939
POU3F2	ENSG00000184486	982.879	-5.96864e-06	0.00144269	0.0659818	0.929384	818.854	1275.53	1440.23	697.408	746.454	918.799
CDH18	ENSG00000145526	314.061	-4.14386e-06	0.00144269	0.066032	0.929384	391.237	517.625	297.314	138.42	169.207	370.559
CDH6	ENSG00000113361	2700.92	-5.05382e-06	0.00144269	0.0661595	0.929384	2330.81	2886.57	4765.4	1848.93	1656.6	2717.19
ABCA10	ENSG00000154263	21.1681	-2.54877e-06	0.00144269	0.0662156	0.929384	15.1229	33.7905	41.0913	5.81756	9.41428	21.7724
USP9X	ENSG00000124486	6278.29	-4.26076e-06	0.00144269	0.0662237	0.929384	4391.92	7447.53	12099	3397.32	3860.65	6473.33
CEBPB	ENSG00000172216	63.7399	3.62672e-06	0.00144269	0.0664297	0.929384	63.0718	40.0885	28.3628	113.482	91.0183	46.4162
MPV17L	ENSG00000156968	192.131	-5.64248e-06	0.00144269	0.0664308	0.929384	245.99	185.317	266.727	117.438	150.761	186.553
NA	ENSG00000237276	4.78658	1.45908e-06	0.00144269	0.0664968	0.929384	1.66031	0	2.99737	4.85417	12.0728	7.13483
GALNT15	ENSG00000131386	141.819	5.61592e-06	0.00144269	0.0665178	0.929384	113.76	109.186	112.612	121.403	198.401	195.551
STX17	ENSG00000136874	319.815	-4.82812e-06	0.00144269	0.0666698	0.929384	305.41	519.856	378.676	177.746	174.057	363.148
FAM83D	ENSG00000101447	50.7591	-2.08263e-06	0.00144269	0.0668437	0.929384	24.6276	36.3373	166.898	21.0443	6.41622	49.2312
NA	ENSG00000255073	10.6252	-1.68697e-06	0.00144269	0.0670784	0.929384	1.37147	33.4	15.6774	4.68004	3.84539	4.77718
BBC3	ENSG00000105327	675.842	4.21026e-06	0.00144269	0.0671505	0.929384	706.492	344.052	422.672	936.561	1188.13	457.145
HS6ST3	ENSG00000185352	431.111	-3.4755e-06	0.00144269	0.0678	0.929384	274.494	767.716	668.557	271.505	135.823	468.57
GXYLT1	ENSG00000151233	308.308	-3.84374e-06	0.00144269	0.0678435	0.929384	269.794	494.722	433.984	125.763	152.16	373.423
SLC17A8	ENSG00000179520	34.5581	2.24957e-06	0.00144269	0.0679801	0.929384	30.3572	9.32267	16.3914	22.3677	18.931	109.979
RELN	ENSG00000189056	1229.84	-4.1116e-06	0.00144269	0.0682236	0.929384	735.085	1907.04	2066.73	591.677	930.926	1147.6
FAM180B	ENSG00000196666	8.87072	-1.55081e-06	0.00144269	0.0682736	0.929384	28.8507	9.51008	5.23226	3.50942	0	6.12193
AGT	ENSG00000135744	668.62	6.53383e-06	0.00144268	0.0684913	0.929384	559.813	662.455	423.341	796.274	869.878	699.957
AHR	ENSG00000106546	298.896	7.7941e-06	0.00144268	0.0689203	0.929384	261.041	254.157	246.029	346.25	348.033	337.868
PCDHA13	ENSG00000239389	21.2066	1.77947e-06	0.00144269	0.0689382	0.929384	25.8686	0.914242	3.06091	25.3987	39.6979	32.2991
RRAS	ENSG00000126458	104.584	3.32264e-06	0.00144269	0.0690162	0.929384	105.274	51.5585	52.5075	169.815	193.41	54.9393
LRATD2	ENSG00000168672	559.952	5.99385e-06	0.00144269	0.0690388	0.929384	425.477	335.212	591.914	730.967	599.624	676.518
CEMIP2	ENSG00000135048	1533.65	-4.39364e-06	0.00144269	0.0695279	0.929384	1196.8	1775.8	2815.53	912.145	857.707	1643.94
RNFT1	ENSG00000189050	89.2479	-3.40003e-06	0.00144269	0.0695693	0.929384	97.9823	128.088	126.704	43.7123	30.8368	108.164
CSMD3	ENSG00000164796	434.9	-3.83398e-06	0.00144269	0.0696789	0.929384	391.567	716.293	579.154	241.8	157.966	522.622
NA	ENSG00000254454	6.54667	-1.83453e-06	0.00144269	0.0696877	0.929384	5.49359	12.3907	12.7059	4.68212	1.28094	2.72673
ZMAT5	ENSG00000100319	278.99	4.96119e-06	0.00144269	0.0697141	0.929384	297.002	188.257	159.082	310.344	449.255	270.001
ALG13	ENSG00000101901	1115.85	-4.79457e-06	0.00144269	0.0697267	0.929384	737.275	1812.32	1593.69	957.367	715.873	878.581
MELK	ENSG00000165304	72.5125	-2.35256e-06	0.00144269	0.0699263	0.929384	43.4544	43.9834	226.897	31.8232	17.1971	71.7197
BIRC5	ENSG00000089685	119.641	-2.32867e-06	0.00144269	0.0700624	0.929384	44.5401	82.2869	391.585	38.5077	45.868	115.059
AJAP1	ENSG00000196581	434.212	-3.69532e-06	0.00144269	0.0701015	0.929384	331.847	768.879	594.518	184.873	206.446	518.707
BEND6	ENSG00000151917	149.121	-3.89994e-06	0.00144269	0.0701362	0.929384	126.429	279.258	171.576	79.0111	73.5299	164.925
LRBA	ENSG00000198589	418.492	-5.61869e-06	0.00144269	0.0701757	0.929384	401.968	503.85	608.174	246.612	327.304	423.046
LRRC3B	ENSG00000179796	877.155	3.66552e-06	0.00144269	0.0702367	0.929384	982.174	289.054	561.725	1473.44	1333.12	623.411
SHD	ENSG00000105251	235.118	3.35879e-06	0.00144269	0.0702633	0.929384	241.853	83.6377	148.922	222.01	541.901	172.385
CPNE8	ENSG00000139117	150.99	-3.75378e-06	0.00144269	0.0703197	0.929384	76.5716	284.865	225.119	97.861	91.7736	129.75
JMJD7	ENSG00000243789	173.681	5.09728e-06	0.00144269	0.0704743	0.929384	116.208	130.491	155.762	250.99	250.433	138.2
CAND2	ENSG00000144712	782.967	5.58118e-06	0.00144269	0.0705047	0.929384	817.955	480.354	567.297	918.527	1173.8	739.875
TMEM123	ENSG00000152558	218.232	-3.26724e-06	0.00144269	0.0705077	0.929384	139.289	180.324	554.644	143.187	98.1569	193.791
BCKDK	ENSG00000103507	768.049	6.4764e-06	0.00144268	0.0705322	0.929384	628.327	660.872	602.337	906.032	1126.64	684.087
BAIAP3	ENSG00000007516	310.067	4.72463e-06	0.00144269	0.0705341	0.929384	312.21	214.33	180.749	378.908	525.406	248.795
C16orf96	ENSG00000205832	87.3198	4.95302e-06	0.00144269	0.0706706	0.929384	76.4449	60.3619	64.7004	85.2843	142.594	94.5335
ACE	ENSG00000159640	48.8738	3.51125e-06	0.00144269	0.0706747	0.929384	29.4102	43.383	26.7744	58.4332	98.6891	36.5528
ADGRE5	ENSG00000123146	43.0974	4.00825e-06	0.00144269	0.0707278	0.929384	35.6585	22.9895	34.0666	51.0113	72.9672	41.8913
NA	ENSG00000246596	60.9193	-3.3866e-06	0.00144269	0.0709533	0.929384	45.6781	65.7414	131.289	29.3519	34.2535	59.2018
GPC6	ENSG00000183098	745.421	-6.93778e-06	0.00144268	0.0709604	0.929384	759.182	848.11	998.983	718.137	614.499	533.614
POGLUT3	ENSG00000178202	85.7375	-3.10005e-06	0.00144269	0.0710008	0.929384	39.1412	150.049	158.48	47.7144	36.9808	82.0586
NA	ENSG00000257501	9.35517	-2.0454e-06	0.00144269	0.0714937	0.929384	24.1978	10.5905	7.95606	2.90262	4.25165	6.23234
E2F7	ENSG00000165891	97.5463	-2.28334e-06	0.00144269	0.0715166	0.929384	38.637	64.3503	320.269	43.2	26.5722	92.249
NA	ENSG00000198237	36.5856	3.3492e-06	0.00144269	0.0716205	0.929384	23.8247	23.4198	26.5958	47.1173	24.106	74.45
GCNT4	ENSG00000176928	417.893	-2.90212e-06	0.00144269	0.0716309	0.929384	232.166	858.157	624.174	176.435	111.739	504.686
NA	ENSG00000248334	55.6678	-3.80506e-06	0.00144269	0.0717484	0.929384	50.8762	89.7171	76.2362	32.0581	26.4143	58.7049
LRRN1	ENSG00000175928	3238.21	-7.3155e-06	0.00144268	0.0720361	0.929384	3677.22	3910.91	3649.19	2177.09	3107.46	2907.37
ZNF846	ENSG00000196605	115.885	-5.78496e-06	0.00144269	0.072039	0.929384	126.581	153.083	137.232	89.1253	79.3426	109.945
LOC100505555	ENSG00000196605	115.885	-5.78496e-06	0.00144269	0.072039	0.929384	126.581	153.083	137.232	89.1253	79.3426	109.945
NA	ENSG00000270299	73.7164	3.21117e-06	0.00144269	0.0722066	0.929384	27.3457	30.6175	87.1262	58.4438	124.514	114.251
UPB1	ENSG00000100024	19.5127	2.6796e-06	0.00144269	0.0725205	0.929384	5.41763	13.2691	15.3114	18.0205	43.3778	21.6796
TMEM9	ENSG00000116857	4201.69	5.79979e-06	0.00144269	0.0725552	0.929384	3874.32	3198.66	3062.42	4999.81	6595.34	3479.62
ZFPM1	ENSG00000179588	102.799	4.84149e-06	0.00144269	0.0725917	0.929384	84.0007	53.3352	99.4142	117.376	150.657	112.014
GMPR	ENSG00000137198	72.109	3.11745e-06	0.00144269	0.0726622	0.929384	65.337	37.1412	45.2236	113.586	130.093	41.2729
PAWR	ENSG00000177425	316.331	-5.64574e-06	0.00144269	0.0727314	0.929384	404.002	295.907	441.076	198.179	243.293	315.528
KLHL14	ENSG00000197705	60.727	-4.03017e-06	0.00144269	0.0728947	0.929384	69.2686	83.0039	81.3991	31.3938	31.9743	67.3221
TYMS	ENSG00000176890	284.105	-2.73463e-06	0.00144269	0.0729105	0.929384	150.168	196.132	832.35	174.963	93.3642	257.654
NA	ENSG00000186301	4.09424	1.20805e-06	0.00144269	0.0730365	0.929384	0	0	2.98192	5.84762	10.2663	5.4696
SLC30A8	ENSG00000164756	124.51	-7.93698e-06	0.0014427	0.0730406	0.929384	164.631	339.016	48.5554	26.8071	151.325	16.7239
LINC01119	ENSG00000239332	8.18917	1.73739e-06	0.00144269	0.0733322	0.929384	8.46452	2.40194	1.8636	7.39067	17.1188	11.8955
NUTM2A	ENSG00000184923	267.525	4.12732e-06	0.00144269	0.0734694	0.929384	122.078	231.689	233.117	182.006	385.509	450.752
IQGAP2	ENSG00000145703	151.844	-4.93531e-06	0.00144269	0.0738496	0.929384	124.609	199.641	235.469	108.198	101.351	141.794
CPA4	ENSG00000128510	30.4958	1.62257e-06	0.00144269	0.0741998	0.929384	34.6195	3.82649	3.55116	41.5512	91.8862	7.54042
HYAL3	ENSG00000186792	67.8141	3.31912e-06	0.00144269	0.0742893	0.929384	58.8244	32.9847	45.2393	113.581	119.635	36.6209
LPAR4	ENSG00000147145	32.0926	-2.16339e-06	0.00144269	0.074354	0.929384	23.4056	61.6291	56.2088	5.22508	6.8189	39.2677
ZSCAN18	ENSG00000121413	1742.03	6.47128e-06	0.00144268	0.0743818	0.929384	1774.67	1268.77	1345.18	1944.45	2239.03	1880.06
FAM181A	ENSG00000140067	12.4118	-1.54863e-06	0.00144269	0.0744947	0.929384	2.2413	10.083	46.918	2.12705	5.82212	7.27915
UBE3A	ENSG00000114062	2222.73	-6.89317e-06	0.00144268	0.074626	0.929384	2052.51	2748.44	2954.82	1918.69	1641.34	2020.57
POU3F3	ENSG00000198914	28.4341	-2.16168e-06	0.00144269	0.074634	0.929384	17.7306	13.4239	93.6366	10.5116	15.4219	19.8798
PIGA	ENSG00000165195	187.876	-2.61968e-06	0.00144269	0.0746784	0.929384	83.3946	458.412	244.102	75.1495	51.1493	215.05
BCL11B	ENSG00000127152	11.3587	-2.07669e-06	0.00144269	0.0747415	0.929384	13.5803	8.6597	28.9234	3.49113	3.86742	9.63006
TEAD1	ENSG00000187079	253.955	-3.44249e-06	0.00144269	0.0749056	0.929384	149.416	429.404	424.078	143.681	98.194	278.956
GRAMD2B	ENSG00000155324	17.6392	2.18517e-06	0.00144269	0.0751066	0.929384	2.4658	10.448	15.0104	11.8862	36.664	29.3606
AHRR	ENSG00000063438	84.4035	4.00131e-06	0.00144269	0.0751746	0.929384	72.0996	63.8964	48.6724	149.364	111.198	61.1901
TMEM234	ENSG00000160055	226.338	6.18025e-06	0.00144269	0.0752968	0.929384	199.26	191.924	164.747	258.433	322.322	221.344
FGF7	ENSG00000140285	268.92	-3.64382e-06	0.00144269	0.0753146	0.929384	219.529	446.926	379.665	107.442	134.959	325.001
MAN1A2	ENSG00000198162	1408.52	-3.94399e-06	0.00144269	0.0753924	0.929384	1026.15	2333.12	2026.07	623.025	830.384	1612.35
SPRY4	ENSG00000187678	1885.36	-3.10617e-06	0.00144269	0.0754966	0.929384	1045.12	4155.41	2367.71	856.038	685.364	2202.55
DOCK11	ENSG00000147251	977.684	-3.9129e-06	0.00144269	0.0755153	0.929384	726.248	1314.65	1702.47	500.577	485.456	1136.7
NA	ENSG00000259642	115.057	-5.74792e-06	0.00144269	0.0755429	0.929384	143.818	133.749	135.726	84.2062	80.8027	112.039
NA	ENSG00000205771	31.7117	-3.26708e-06	0.00144269	0.0756124	0.929384	56.3183	44.5623	25.1975	18.9173	21.7645	23.5104
RAB34	ENSG00000109113	253.627	3.8638e-06	0.00144269	0.0758252	0.929384	217.837	137.014	192.768	369.309	462.244	142.588
C6orf118	ENSG00000112539	5.92881	-1.61172e-06	0.00144269	0.0760866	0.929384	7.80706	8.24112	12.6044	3.19313	0	3.72719
PRR11	ENSG00000068489	153.427	-3.72807e-06	0.00144269	0.076134	0.929384	107.212	146.661	338.876	95.8789	99.342	132.594
RND1	ENSG00000172602	177.056	4.23436e-06	0.00144269	0.0761396	0.929384	189.362	95.6381	110.198	217.003	304.859	145.277
RPL14P1	ENSG00000139239	6.42204	-1.18604e-06	0.00144269	0.0763738	0.929384	11.163	11.2091	9.83667	0	6.32352	0
KIT	ENSG00000157404	243.058	3.75472e-06	0.00144269	0.076488	0.929384	209.681	113.79	196.94	526.666	227.745	183.526
ARHGEF25	ENSG00000240771	862.068	5.11145e-06	0.00144269	0.0764889	0.929384	819.04	560.525	649.965	1155.35	1334.19	653.346
PCDHGB7	ENSG00000254122	695.859	5.50283e-06	0.00144269	0.0764932	0.929384	646.636	366.207	655.581	934.43	872.526	699.774
NAGPA	ENSG00000103174	237.213	4.44534e-06	0.00144269	0.0765851	0.929384	255.24	148.389	134.484	350.021	346.166	188.98
TMSB4X	ENSG00000205542	42855.5	-6.41027e-06	0.00144269	0.0765909	0.929384	39922.9	66706	46732.9	43139	32221.4	28410.6
ADAMTSL4	ENSG00000143382	45.6279	4.01978e-06	0.00144269	0.0766599	0.929384	34.6024	22.7386	34.587	85.8996	67.9753	27.9647
MTMR8	ENSG00000102043	58.3306	-4.18164e-06	0.00144269	0.0769958	0.929384	68.9858	94.1757	58.8167	40.6967	31.2031	56.1056
PACSIN1	ENSG00000124507	52.5145	3.21722e-06	0.00144269	0.0770416	0.929384	51.5066	21.2519	33.283	44.1561	113.25	51.6397
CARNMT1	ENSG00000156017	103.632	-3.50274e-06	0.00144269	0.0770528	0.929384	77.0652	177.006	152.861	43.9443	54.5697	116.346
RFXANK	ENSG00000064490	659.404	7.88652e-06	0.0014427	0.0772016	0.929384	639.377	427.016	428.453	945.806	1081.19	434.578
KRR1	ENSG00000111615	582.852	-3.17595e-06	0.00144269	0.0772218	0.929384	389.145	946.858	988.483	243.217	199.178	730.233
METTL18	ENSG00000171806	98.7751	-3.44573e-06	0.00144269	0.0774579	0.929384	72.4907	141.402	174.524	51.2391	41.7487	111.246
MAP3K20	ENSG00000091436	94.6569	-3.92005e-06	0.00144269	0.0774973	0.929384	77.487	128.302	156.492	71.569	40.0553	94.0363
ZBTB45	ENSG00000119574	588.245	5.24099e-05	0.00144316	0.0775657	0.929384	556.441	444.392	410.033	717.084	912.906	488.613
ADAMTS16	ENSG00000145536	71.4076	4.76201e-06	0.00144269	0.0776461	0.929384	54.3869	49.3917	60.2694	78.673	114.913	70.8119
RADIL	ENSG00000157927	423.017	4.35267e-06	0.00144269	0.0776968	0.929384	405.28	231.265	317.302	461.932	794.893	327.429
TBL1X	ENSG00000101849	467.581	-5.51005e-06	0.00144269	0.0778307	0.929384	541.475	673.09	464.442	368.523	481.364	276.594
ENAM	ENSG00000132464	14.5966	-2.10162e-06	0.00144269	0.0779406	0.929384	14.2999	31.589	18.2453	4.48776	3.59239	15.3651
ALG10B	ENSG00000175548	139.23	-4.40082e-06	0.00144269	0.0781012	0.929384	101.974	213.279	204.926	95.0987	85.487	134.617
PRKX	ENSG00000183943	1977.68	-5.30927e-06	0.00144269	0.0783688	0.929384	1453.8	2933.55	2756.57	1699	1615.12	1408.01
TTLL7	ENSG00000137941	2549.45	-3.72553e-06	0.00144269	0.0783725	0.929384	1748.72	4447.68	3619.59	1246.08	1243.94	2990.72
NME3	ENSG00000103024	325.419	4.5718e-06	0.00144269	0.0785728	0.929384	327.539	234.163	184.82	472.879	488.763	244.35
CRYL1	ENSG00000165475	218.425	5.03252e-06	0.00144269	0.0786191	0.929384	131.385	213.032	168.421	242.849	352.1	202.761
CYB561A3	ENSG00000162144	834.746	5.13094e-06	0.00144269	0.0787275	0.929384	922.696	472.743	580.711	1117.17	1133.19	781.959
TROAP	ENSG00000135451	40.7316	-2.37892e-06	0.00144269	0.0787397	0.929384	17.0085	40.5486	116.213	14.2041	20.555	35.8602
CERS5	ENSG00000139624	2133.78	7.70293e-06	0.00144268	0.0789622	0.929384	1840.08	1791.91	1854.35	2582.42	2673.5	2060.44
MAP3K5	ENSG00000197442	43.7529	3.78381e-06	0.00144269	0.0790407	0.929384	21.8966	28.8487	42.5404	43.0228	67.8248	58.3837
SLC39A13	ENSG00000165915	1118.41	5.29262e-06	0.00144269	0.079122	0.929384	1069.75	771.21	827.21	1418.66	1741.31	882.31
NA	ENSG00000215478	5.82334	-1.45554e-06	0.00144269	0.079154	0.929384	15.389	3.57283	9.81117	3.10738	0	3.05969
PTP4A3	ENSG00000184489	446.182	5.49511e-06	0.00144269	0.0793336	0.929384	436.809	355.86	281.676	584.515	629.826	388.408
KCNS3	ENSG00000170745	72.0567	4.53176e-06	0.00144269	0.079373	0.929384	42.8151	59.4228	61.609	114.309	86.6817	67.5029
DALRD3	ENSG00000178149	514.995	5.24182e-06	0.00144269	0.0794358	0.929384	496.381	356.526	373.253	571.09	847.046	445.672
NELFE	ENSG00000204356	507.476	6.03806e-06	0.00144268	0.0795594	0.929384	495.085	410.912	347.005	520.212	730.874	540.77
GRPR	ENSG00000126010	12.1992	-1.8871e-06	0.00144269	0.0796335	0.929384	4.11162	24.8258	26.1145	2.33952	8.97545	6.82826
EIF2AK2	ENSG00000055332	1192.8	-4.61595e-06	0.00144269	0.0796643	0.929384	994.466	1841.55	1569.95	895.199	590.6	1265.06
MYCT1	ENSG00000120279	6.12343	-1.53924e-06	0.00144269	0.079718	0.929384	8.39447	14.1605	6.8436	0	3.8324	3.50961
PROX2	ENSG00000119608	588.196	1.14396e-06	0.00144269	0.0798139	0.929384	381.976	19.3352	180.078	1051.66	1796.63	99.5012
NOXA1	ENSG00000188747	45.7459	3.95685e-06	0.00144269	0.0798308	0.929384	42.3758	31.0226	27.3095	60.3355	71.9743	41.4573
IAPP	ENSG00000121351	11.1633	1.20364e-06	0.00144269	0.0798667	0.929384	7.29341	1.51767	2.96422	0.929504	4.07582	50.1994
GRTP1	ENSG00000139835	57.1567	3.01871e-06	0.00144269	0.0799508	0.929384	45.0185	16.4203	51.3072	105.51	86.2702	38.4139
EME1	ENSG00000154920	52.8566	-3.65803e-06	0.00144269	0.0800019	0.929384	56.5468	49.1834	96.2364	27.4513	53.6362	34.0858
RABGGTB	ENSG00000137955	832.052	-4.00153e-06	0.00144269	0.0803357	0.929384	604.451	1400.52	1147.74	497.123	405.952	936.528
MDGA1	ENSG00000112139	12945.2	4.94423e-06	0.00144269	0.08042	0.929384	12804.8	7771.34	9841.49	17244.1	20213.5	9796.18
STK16	ENSG00000115661	672.607	5.83201e-06	0.00144269	0.080498	0.929384	660.277	573.783	411.06	871.909	880.967	637.644
ERN2	ENSG00000134398	81.441	3.86412e-06	0.00144269	0.080646	0.929384	90.4571	36.6708	52.6732	103.169	127.428	78.2487
SYT14	ENSG00000143469	308.594	-2.47258e-05	0.00144279	0.0807231	0.929384	227.394	495.493	462.927	180.59	130.239	354.921
ECI1	ENSG00000167969	574.432	4.80179e-06	0.00144269	0.0807545	0.929384	554.425	430.164	355.962	786.599	894.591	424.854
NECAB3	ENSG00000125967	513.788	-3.11825e-06	0.00144269	0.0807762	0.929384	414.726	380.948	327.051	664.216	1016.78	279.013
EML1	ENSG00000066629	3067.32	6.22505e-06	0.00144268	0.0808701	0.929384	2440.26	2630.29	2535.92	2810.17	3263.44	4723.84
KDM4D	ENSG00000186280	28.942	1.96394e-06	0.00144269	0.0809797	0.929384	16.3117	13.7645	14.8078	15.1119	103.445	10.2114
EGFLAM	ENSG00000164318	268.624	3.99145e-06	0.00144269	0.0810156	0.929384	180.228	207.926	204.732	488.761	378.552	151.542
TUT1	ENSG00000149016	716.776	5.32839e-06	0.00144269	0.0810476	0.929384	699.299	479.488	539.486	842.123	1131.83	608.43
NA	ENSG00000225151	3112.03	5.63841e-06	0.00144269	0.0811594	0.929384	2345.4	2539.94	2671.64	4301.82	4419.83	2393.56
TBX2	ENSG00000121068	59.2349	3.55863e-06	0.00144269	0.081195	0.929384	24.0568	36.4632	64.6552	94.4431	82.4036	53.3876
WDR72	ENSG00000166415	34.7838	-2.49027e-06	0.00144269	0.0815978	0.929384	52.5698	68.0176	24.9986	24.7228	6.46545	31.9284
ATP6AP1	ENSG00000071553	29.7368	2.91861e-06	0.00144269	0.0817207	0.929384	25.9506	15.2486	18.3084	50.5466	49.5425	18.8239
DNAJC25-GNG10	ENSG00000244115	35.6224	-1.89283e-06	0.00144269	0.0817686	0.929384	8.24733	123.817	27.6732	10.5376	12.8043	30.6549
ZNF347	ENSG00000197937	188.162	-3.8542e-06	0.00144269	0.0817948	0.929384	166.848	246.446	304.441	90.9733	96.4081	223.855
FAM90A20	ENSG00000233295	3.18539	-1.131e-06	0.00144269	0.0819533	0.929384	6.87304	5.70992	4.48735	0	0	2.04202
TMEM187	ENSG00000177854	67.8144	4.67303e-06	0.00144269	0.0820017	0.929384	63.1609	51.7543	42.4809	76.1413	100.797	72.5525
TLR4	ENSG00000136869	21.0683	-2.33478e-06	0.00144269	0.0820268	0.929384	17.7392	38.8097	32.4481	21.9059	11.4398	4.06695
TNFRSF10C	ENSG00000173535	24.4634	2.75706e-06	0.00144269	0.0820362	0.929384	25.1636	7.92111	13.9101	39.0961	40.4097	20.28
ARMC5	ENSG00000140691	734.333	5.92374e-06	0.00144269	0.082135	0.929384	745.741	539.053	521.133	932.72	994.256	673.092
ADGRG5	ENSG00000159618	4.55154	1.34839e-06	0.00144269	0.0823627	0.929384	0	1.96646	2.34599	3.67533	14.0844	5.23709
NA	ENSG00000186312	208.657	-4.06584e-06	0.00144269	0.0823666	0.929384	163.036	243.91	379.902	135.119	111.431	218.544
SAMD4A	ENSG00000020577	223.436	-4.05038e-06	0.00144269	0.0824014	0.929384	187.731	332.777	322.979	131.278	108.541	257.312
CDH23	ENSG00000107736	38.7324	-3.09816e-06	0.00144269	0.0824469	0.929384	22.6559	55.6819	76.4229	20.8452	23.6452	33.1432
KRIT1	ENSG00000001631	337.888	-4.54535e-06	0.00144269	0.0824574	0.929384	306.631	386.3	555.677	217.101	191.516	370.105
ANAPC2	ENSG00000176248	930.46	4.95438e-06	0.00144269	0.0824632	0.929384	949.4	580.51	665.699	1083.14	1526.05	777.963
MAPT	ENSG00000186868	18830	2.10441e-06	0.00144268	0.0824763	0.929384	19968.7	11730.4	13307.2	23503.4	28286.9	16183.7
CD9	ENSG00000010278	12.8013	-1.85489e-06	0.00144269	0.082591	0.929384	14.8136	8.5694	34.3581	1.76033	5.69093	11.6154
FPGT	ENSG00000254685	91.2437	-3.5986e-06	0.00144269	0.0826947	0.929384	74.6096	122.264	158.424	47.4749	43.6436	101.046
PIRT	ENSG00000233670	504.159	3.45086e-06	0.00144269	0.0830477	0.929384	380.864	399.534	284.09	283.893	479.163	1197.41
LHFPL6	ENSG00000183722	3009.4	-3.48197e-06	0.00144269	0.0831476	0.929384	2057.53	5891.57	3720.63	1521.1	1303.65	3561.94
RSAD1	ENSG00000136444	476.468	6.28097e-06	0.00144268	0.0831532	0.929384	455.519	398.65	333.82	540.114	659.296	471.409
CPNE7	ENSG00000178773	170.951	-5.39764e-06	0.00144269	0.0833767	0.929384	146.592	247.626	218.829	142.929	126.41	143.32
FOXJ1	ENSG00000129654	14.4093	-1.92651e-06	0.00144269	0.0834093	0.929384	12.3075	7.65334	44.6859	7.01361	3.85067	10.9448
H2BC4	ENSG00000180596	7.7429	-1.67232e-06	0.00144269	0.0834656	0.929384	4.64436	6.24757	24.8595	3.89138	3.81106	3.00353
SERAC1	ENSG00000122335	1064.42	-5.53637e-06	0.00144269	0.0836015	0.929384	891.847	1371.72	1537.77	862.579	701.789	1020.82
LAMA3	ENSG00000053747	5.45407	-1.29249e-06	0.00144269	0.083746	0.929384	3.05019	18.175	6.33663	1.32977	0	3.83283
MLLT10	ENSG00000078403	1110.9	-6.77822e-06	0.00144268	0.0837858	0.929384	1232.7	1216.41	1405.99	902.349	782.731	1125.24
METTL8	ENSG00000123600	265.559	-4.47804e-06	0.00144269	0.0838099	0.929384	259.343	314.056	407.188	268.108	118.567	226.091
ABHD15	ENSG00000168792	29.0894	2.7896e-06	0.00144269	0.0841684	0.929384	24.5777	10.5371	20.8274	52.5767	47.5256	18.492
NA	ENSG00000180385	134.879	4.5823e-06	0.00144269	0.0842437	0.929384	100.631	99.6608	107.624	130.757	253.737	116.864
YPEL4	ENSG00000166793	233.853	5.02575e-06	0.00144269	0.0844182	0.929384	210.478	141.002	203.648	314.333	337.492	196.166
B3GNT5	ENSG00000176597	64.8848	-2.37002e-06	0.00144269	0.0846082	0.929384	22.5212	88.5378	163.323	23.6891	23.3647	67.8726
NEGR1	ENSG00000172260	2543.97	-3.51172e-06	0.00144269	0.0848482	0.929384	1715.91	4975.72	3135.9	1205.8	1247.56	2982.91
TCF12	ENSG00000140262	1426.11	-4.793e-06	0.00144269	0.0848711	0.929384	1324.03	1698.01	2182.05	891.507	845.583	1615.46
ABHD16A	ENSG00000204427	33.8148	-2.61043e-06	0.00144269	0.0848876	0.929384	33.8819	38.8164	68.3266	39.1007	7.17776	15.5855
MDM4	ENSG00000198625	533.741	-5.29123e-06	0.00144269	0.0849163	0.929384	519.091	551.253	870.145	386.894	315.994	559.071
ID1	ENSG00000125968	125.492	-2.94772e-06	0.00144269	0.0849348	0.929384	63.7272	113.561	325.636	61.8353	88.2669	99.9238
DDX11	ENSG00000013573	261.265	6.21085e-06	0.00144268	0.0850066	0.929384	190.071	203.667	256.133	335.66	317.506	264.552
EEA1	ENSG00000102189	549.326	-3.32924e-06	0.00144269	0.0851344	0.929384	427.613	767.718	950.448	216.964	233.745	699.465
SEMA5B	ENSG00000082684	318.9	-4.17451e-06	0.00144269	0.085296	0.929384	199.695	414.063	577.528	217.832	228.891	275.389
SLC38A7	ENSG00000103042	1929.12	7.20115e-06	0.00144268	0.0853224	0.929384	1781.76	1640.47	1517.39	2289.65	2487.97	1857.48
SPC25	ENSG00000152253	49.4206	-2.34657e-06	0.00144269	0.0853684	0.929384	21.417	44.4493	143.431	25.0693	16.4544	45.7027
ARL16	ENSG00000214087	852.315	6.57163e-06	0.00144269	0.0855989	0.929384	848.176	666.807	596.926	1008.21	1198.21	795.567
SLC44A1	ENSG00000070214	283.712	-5.46935e-06	0.00144269	0.08579	0.929384	260.589	430.135	323.271	203.573	211.182	273.52
FAT4	ENSG00000196159	223.125	-1.10301e-05	0.00144271	0.0857946	0.929384	226.353	175.867	442.437	106.935	191.489	195.668
SYNE1	ENSG00000131018	3928.59	-4.72164e-06	0.00144269	0.0859047	0.929384	2999.01	6320.63	5032.8	2638.29	2507.52	4073.3
CACNG2	ENSG00000166862	319.2	5.57088e-06	0.00144269	0.0859518	0.929384	313.389	252.959	212.75	333.726	478.421	323.956
SLC16A11	ENSG00000174326	7.61853	-1.97312e-06	0.00144269	0.0859983	0.929384	12.3758	14.0622	7.46631	4.88253	3.50713	3.41715
F2RL2	ENSG00000164220	225.726	-3.23443e-06	0.00144269	0.0860197	0.929384	155.943	557.579	172.328	161.022	112.339	195.143
ANKRD36	ENSG00000135976	384.663	-3.35442e-06	0.00144269	0.0860245	0.929384	328.019	618.502	571.746	124.055	160.379	505.279
DTX2	ENSG00000091073	181.966	4.56452e-06	0.00144269	0.0860714	0.929384	167.689	121.901	132.348	168.225	328.476	173.157
PUDP	ENSG00000130021	895.807	-5.37307e-06	0.00144269	0.0861953	0.929384	698.61	1386.59	1118.61	784.204	689.44	697.389
NQO2	ENSG00000124588	560.862	7.16596e-06	0.00144268	0.0864142	0.929384	469.8	517.528	443.152	745.567	579.426	609.701
NA	ENSG00000215302	5.54865	-1.3565e-06	0.00144269	0.0864713	0.929384	9.16077	3.54752	14.6105	0	4.29039	1.68269
NT5DC2	ENSG00000168268	2759.38	4.27051e-06	0.00144269	0.0865144	0.929384	3053.7	1525.01	1717.26	3556.02	4623.11	2081.2
ADAMTS3	ENSG00000156140	90.1666	-2.36819e-06	0.00144269	0.0866183	0.929384	58.3973	69.7526	251.432	51.1855	16.6462	93.5861
MTND4P12	ENSG00000247627	71.0632	1.80908e-06	0.00144269	0.0868323	0.929384	1.37543	57.1154	48.6404	36.3033	207.368	75.5769
HOXB3	ENSG00000120093	34.7109	-2.19477e-06	0.00144269	0.0870587	0.929384	40.285	18.3322	88.1985	9.6261	39.65	12.1734
TK1	ENSG00000167900	49.6129	-2.14049e-06	0.00144269	0.0871903	0.929384	29.3955	27.75	157.126	17.7576	15.2206	50.4279
CFAP119	ENSG00000196118	137.676	4.46687e-06	0.00144269	0.0872755	0.929384	136.584	66.16	116.376	183.96	190.261	132.714
PNMA3	ENSG00000183837	278.021	5.12493e-06	0.00144269	0.0873983	0.929384	196.906	242.601	226.193	251.823	465.443	285.158
ANGPT2	ENSG00000091879	87.3813	-4.08777e-06	0.00144269	0.0879018	0.929384	99.2908	128.678	99.1175	99.8786	47.0672	50.2553
RNASE4	ENSG00000258818	81.1727	3.02386e-06	0.00144269	0.0879885	0.929384	52.3287	79.2421	32.8528	183.838	87.6657	51.1083
ITGA2B	ENSG00000005961	23.3309	2.8278e-06	0.00144269	0.0880214	0.929384	22.0969	7.86872	17.5331	29.1809	35.1672	28.1388
CASK	ENSG00000147044	2826.25	-4.6081e-06	0.00144269	0.0882051	0.929384	2207.47	3256.24	4878.43	1915.23	1806.9	2893.2
PAPSS2	ENSG00000198682	39.7361	2.2594e-06	0.00144269	0.0884241	0.929384	28.853	16.7665	22.9638	125.156	22.3965	22.2811
WASH8P	ENSG00000226210	256.302	3.90299e-06	0.00144269	0.0884451	0.929384	227.63	114.529	228.414	348.647	438.405	180.189
MED12L	ENSG00000144893	202.016	-4.47786e-06	0.00144269	0.0885258	0.929384	197.036	310.983	233.736	96.2393	205.752	168.347
REP15	ENSG00000174236	17.7528	2.35188e-06	0.00144269	0.0885376	0.929384	13.793	6.64739	11.2507	44.5401	15.3402	14.9454
HAUS6	ENSG00000147874	536.626	-3.17792e-06	0.00144269	0.0886436	0.929384	391.342	669.511	1045.44	220.586	217.414	675.467
ZDHHC20	ENSG00000180776	148.439	-3.34186e-06	0.00144269	0.0889178	0.929384	150.719	165.07	262.104	64.1631	61.7673	186.813
SHOX2	ENSG00000168779	2626.68	-4.88321e-06	0.00144269	0.088948	0.929384	3145.26	2683.07	3685.05	2669.29	1235.93	2341.49
S1PR1	ENSG00000170989	18.7161	-2.55276e-06	0.00144269	0.0891002	0.929384	16.8817	17.1396	43.5346	12.9876	7.71785	14.0355
ADGRG4	ENSG00000156920	43.6936	-3.75796e-06	0.00144269	0.089125	0.929384	51.1558	51.3878	64.2383	33.2921	19.573	42.5147
TPRG1	ENSG00000188001	5.65816	-1.49103e-06	0.00144269	0.0892867	0.929384	6.64993	4.29112	15.359	1.21407	4.07156	2.36327
PCSK4	ENSG00000115257	74.7939	2.91214e-06	0.00144269	0.0893242	0.929384	74.931	33.799	40.947	99.8684	160.407	38.8112
ERCC6L	ENSG00000186871	39.5693	-2.18522e-06	0.00144269	0.0895281	0.929384	20.731	26.5408	122.164	16.1723	14.3146	37.4927
STX5	ENSG00000162236	1073.64	5.07168e-06	0.00144269	0.0896519	0.929384	1151.87	701.038	724.696	1280.18	1630.73	953.344
LMF2	ENSG00000100258	777.677	4.29728e-06	0.00144269	0.0897009	0.929384	798.134	482.292	507.828	929.132	1380.6	568.078
NDC80	ENSG00000080986	66.8283	-2.46044e-06	0.00144269	0.089704	0.929384	27.4958	62.7416	187.813	30.5678	30.5516	61.8
IQGAP3	ENSG00000183856	72.1151	-1.85269e-06	0.00144269	0.0897546	0.929384	17.4046	42.3936	260.186	21.7903	20.199	70.7178
BCAT2	ENSG00000105552	1074.89	4.6725e-06	0.00144269	0.0899286	0.929384	1151.94	736.931	640.864	1328.67	1710.87	880.056
TRARG1	ENSG00000184811	20.4577	1.6305e-06	0.00144269	0.0899851	0.929384	16.385	3.83169	8.92599	29.2092	61.655	2.73956
MCHR1	ENSG00000128285	412.826	-3.55396e-06	0.00144269	0.0900746	0.929384	216.742	810.809	553.83	243.741	259.238	392.596
ICAM3	ENSG00000076662	137.931	4.56783e-06	0.00144269	0.0900756	0.929384	121.811	98.8641	101.498	175.199	222.84	107.373
NEDD1	ENSG00000139350	151.913	-3.46018e-06	0.00144269	0.090159	0.929384	117.747	167.525	300.521	88.0667	68.579	169.038
SLC15A1	ENSG00000088386	3.8215	-1.34506e-06	0.00144269	0.0901863	0.929384	6.49399	2.97551	9.37575	0.913743	1.00403	2.16598
LONRF2	ENSG00000170500	4173	-5.17338e-06	0.00144269	0.0902211	0.929384	3400.12	6271.83	5284.93	2873.19	2959.18	4248.77
ZNF581	ENSG00000171425	300.286	4.51091e-06	0.00144269	0.0902268	0.929384	326.731	186.965	187.457	395.579	456.092	248.889
ZNF718	ENSG00000250312	127.671	-2.62067e-06	0.00144269	0.0902578	0.929384	116.205	188.508	218.167	32.7273	35.9442	174.471
CCDC138	ENSG00000163006	185.909	-3.5733e-06	0.00144269	0.0902789	0.929384	133.227	246.649	331.993	85.247	109.655	208.685
PRDX1	ENSG00000117450	5435.47	5.70427e-06	0.00144269	0.09037	0.929384	5288.61	4648.83	3467.16	8051.28	6039.19	5117.78
ZNF148	ENSG00000163848	880.372	-4.02885e-06	0.00144269	0.0904983	0.929384	773.644	1141.9	1376.84	443.035	480.815	1066
ENO3	ENSG00000108515	207.642	4.48734e-06	0.00144269	0.0905399	0.929384	201.799	140.679	141.484	291.148	316.514	154.23
PKD1L1	ENSG00000158683	14.5435	-1.37336e-06	0.00144269	0.0905656	0.929384	0.835344	56.3982	12.572	7.8756	6.25394	3.32573
COX7A1	ENSG00000161281	17.9374	2.21201e-06	0.00144269	0.0905696	0.929384	21.7887	4.61979	5.90354	21.7347	33.9166	19.6611
MECOM	ENSG00000085276	220.916	-4.05344e-06	0.00144269	0.0906465	0.929384	190.919	318.197	317.863	109.904	134.158	254.457
AANAT	ENSG00000129673	10.2552	2.28702e-06	0.00144269	0.0907173	0.929384	7.69613	6.11564	4.40545	11.3311	16.6636	15.319
PLEKHG4	ENSG00000196155	142.742	3.00469e-06	0.00144269	0.0907688	0.929384	162.913	68.1979	60.1584	237.061	251.529	76.5911
ZNF80	ENSG00000174255	14.2518	-2.17949e-06	0.00144269	0.0909016	0.929384	13.7211	36.3472	11.461	7.8442	4.94187	11.1954
ATP1B1	ENSG00000143153	5974.17	5.45686e-06	0.00144269	0.0911051	0.929384	5707.1	5100.61	3800.52	8242.74	8014.5	4979.58
ZRSR2	ENSG00000169249	307.686	-3.95029e-06	0.00144269	0.0911184	0.929384	188.1	497.907	468.219	209.89	184.215	297.784
PCLAF	ENSG00000166803	94.4375	-3.3775e-06	0.00144269	0.0911214	0.929384	75.3876	91.2399	199.046	53.1903	50.2762	97.4853
PSMD10	ENSG00000101843	1510.79	-4.20849e-06	0.00144269	0.091208	0.929384	1090.51	2888.4	1618.56	1230.92	880.517	1355.81
CEBPD	ENSG00000221869	27.7465	2.33908e-06	0.00144269	0.0913141	0.929384	31.4923	9.55627	9.69202	40.9292	57.7255	17.0838
KCNH5	ENSG00000140015	15.9052	-2.78195e-06	0.00144269	0.0913566	0.929384	19.2622	26.5102	18.1673	11.5391	10.9608	8.99197
CIMAP3	ENSG00000173947	19.2135	-2.1784e-06	0.00144269	0.0913666	0.929384	30.3232	17.9791	32.384	22.4491	7.87575	4.27016
FAM199X	ENSG00000123575	755.291	-3.62968e-06	0.00144269	0.091431	0.929384	544.884	1047.22	1284.33	379.163	372.919	903.24
ZNF843	ENSG00000176723	105.608	5.04924e-06	0.00144269	0.0915181	0.929384	94.386	94.7563	64.8212	128.656	142.394	108.633
CHURC1-FNTB	ENSG00000125954	84.1455	3.92283e-06	0.00144269	0.0915942	0.929384	76.6133	50.2513	61.668	113.538	140.896	61.9058
KIF20B	ENSG00000138182	100.1	-2.39394e-06	0.00144269	0.0916005	0.929384	81.1475	115.606	220.709	30.2337	20.1532	132.754
TMC3	ENSG00000188869	829.899	4.22609e-06	0.00144269	0.0916149	0.929384	662.984	902.88	339.543	948.379	1295.16	830.453
MATN2	ENSG00000132561	163.487	4.71794e-06	0.00144269	0.0920639	0.929384	150.305	101.165	135.624	263.627	142.064	188.139
SOX3	ENSG00000134595	30.4465	-2.69385e-06	0.00144269	0.0920999	0.929384	26.025	28.6597	69.3563	21.0518	10.2605	27.326
SLC30A4	ENSG00000104154	312.609	-5.21327e-06	0.00144269	0.0921768	0.929384	333.805	488.16	296.356	267.258	200.344	289.731
ERBB4	ENSG00000178568	34.9673	-1.00921e-06	0.00144269	0.0924393	0.929384	10.6432	41.467	98.813	9.09028	17.843	31.9471
LRIF1	ENSG00000121931	725.072	-7.34383e-06	0.00144268	0.0926231	0.929384	745.703	903.041	824.853	631.973	582.456	662.405
ZNF674	ENSG00000251192	155.107	-4.97012e-06	0.00144269	0.0926921	0.929384	141.503	195.945	221.675	99.2035	119.358	152.96
HENMT1	ENSG00000162639	161.792	-5.37483e-06	0.00144269	0.0940959	0.929384	183.536	181.061	211.337	128.637	102.261	163.923
LRRTM3	ENSG00000198739	276.847	3.54319e-06	0.00144269	0.0943155	0.929384	188.267	505.687	403.206	86.3817	126.407	351.131
STT3B	ENSG00000163527	3883.7	-7.24015e-06	0.0014427	0.0943974	0.929384	2402.54	6761.99	5844.46	1914.16	1670.1	4708.98
BCL2L11	ENSG00000153094	506.942	-6.54348e-06	0.00144268	0.0944438	0.929384	672.752	584.045	494.651	458.272	444.944	386.986
TMEM54	ENSG00000121900	146.248	4.10752e-06	0.00144269	0.0944933	0.929384	137.685	99.0761	97.8807	179.544	256.579	106.722
MTAP	ENSG00000099810	354.819	-4.39917e-06	0.00144269	0.0945445	0.929384	272.763	541.054	487.253	263.176	199.064	365.607
RECQL4	ENSG00000160957	18.6665	2.3329e-06	0.00144269	0.0946424	0.929384	3.69716	21.1808	8.5769	33.0099	27.0368	18.4974
NKX6-1	ENSG00000163623	994.939	4.21348e-06	0.00144269	0.0946644	0.929384	1003.75	704.86	586.396	756.438	1846.5	1071.69
SRGAP1	ENSG00000196935	518.027	-5.09206e-06	0.00144269	0.0948498	0.929384	449.753	796.235	608.934	347.024	380.786	525.432
TRABD2B	ENSG00000269113	51.0158	2.07524e-06	0.00144269	0.0950019	0.929384	30.1524	8.78529	47.0284	156.965	30.7189	32.4443
SLC33A1	ENSG00000169359	405.309	-5.68246e-06	0.00144268	0.0952484	0.929384	381.143	525.856	520.091	316.342	277.997	410.421
SLC36A4	ENSG00000180773	555.46	-3.91171e-06	0.00144269	0.0952961	0.929384	421.824	945.412	710.999	299.908	319.98	634.637
SELENOV	ENSG00000186838	22.5272	1.92721e-06	0.00144269	0.095317	0.929384	12.634	3.11441	21.1964	25.4987	59.6773	13.0427
XXYLT1	ENSG00000173950	819.871	6.50948e-06	0.00144268	0.0953926	0.929384	695.034	645.636	744.007	896.3	1142.06	796.188
MYO1C	ENSG00000197879	811.583	4.3404e-06	0.00144269	0.0956362	0.929384	888.313	479.39	523.487	1118.58	1242.32	617.408
NCKAP1L	ENSG00000123338	19.1259	-2.85086e-06	0.00144269	0.0958023	0.929384	24.6282	34.5569	17.731	12.5456	10.9262	14.3676
CBFB	ENSG00000067955	2088.68	-4.451e-06	0.00144269	0.0960466	0.929384	1814.72	3200.04	2612.72	1435	1106.64	2362.96
NA	ENSG00000243440	17.908	-2.74937e-06	0.00144269	0.0961154	0.929384	15.7005	33.4938	23.0684	13.0918	9.16484	12.9286
NA	ENSG00000254692	45.0165	1.6997e-06	0.00144269	0.096334	0.929384	24.6098	0	43.1889	87.6643	56.482	58.1541
CDK10	ENSG00000185324	544.033	4.90172e-05	0.0014431	0.0963462	0.929384	471.225	493.101	388.267	544.411	820.963	546.231
BORA	ENSG00000136122	87.0725	-2.72496e-06	0.00144269	0.096495	0.929384	59.47	97.891	193.092	41.0459	28.0643	102.872
GDPD5	ENSG00000158555	1403.95	5.32916e-06	0.00144269	0.0965034	0.929384	1454.01	1046.76	939.803	1580.57	2116.05	1286.47
APCDD1	ENSG00000154856	178.81	-2.44887e-06	0.00144269	0.0965086	0.929384	77.2207	111.999	545.161	78.0526	115.738	144.686
MATN3	ENSG00000132031	75.5707	4.05956e-06	0.00144269	0.096576	0.929384	36	62.3199	73.4727	117.2	80.46	83.9716
PDZD7	ENSG00000186862	238.239	4.90577e-06	0.00144269	0.0965814	0.929384	150.985	157.896	262.371	302.747	320.795	234.638
KCNIP4	ENSG00000185774	1011.2	-2.85028e-06	0.00144269	0.0966069	0.929384	439.32	1965.89	1612.22	502.687	380.977	1166.13
LGI2	ENSG00000153012	3915.01	-5.18391e-06	0.00144269	0.0966497	0.929384	3434.42	6120.03	4389.64	3404.02	2432.09	3709.88
PLXDC2	ENSG00000120594	336.86	-4.30818e-06	0.00144269	0.0967657	0.929384	294.454	423.584	518.776	274.146	160.211	349.99
MFAP4	ENSG00000166482	53.4603	2.61317e-06	0.00144269	0.0969234	0.929384	49.5101	22.9594	31.7476	97.0569	98.1132	21.3747
CDC6	ENSG00000094804	135.277	-2.57395e-06	0.00144269	0.0970187	0.929384	60.2337	104.051	385.571	73.5817	70.1716	118.052
CDKL2	ENSG00000138769	199.21	-4.26321e-06	0.00144269	0.0971618	0.929384	197.605	327.598	208.593	118.219	122.426	220.817
ABAT	ENSG00000183044	1937.04	-6.97743e-06	0.00144268	0.0972715	0.929384	2089.17	2490.29	2046.71	1531.36	1558.54	1906.14
DBF4	ENSG00000006634	185.101	-3.27874e-06	0.00144269	0.0973147	0.929384	99.843	241.187	374.433	102.281	107.783	185.079
SLC6A20	ENSG00000163817	76.4528	3.6699e-06	0.00144269	0.0973398	0.929384	50.7072	73.5329	45.0892	57.9442	140.969	90.4744
MACROD1	ENSG00000133315	243.31	4.22922e-06	0.00144269	0.0973431	0.929384	241.803	198.554	124.82	304.143	393.674	196.865
SLC35F4	ENSG00000151812	214.866	-4.57336e-06	0.00144269	0.0974671	0.929384	241.118	257.269	283.919	106.959	161.079	238.855
TMTC3	ENSG00000139324	305.862	-3.06541e-06	0.00144269	0.0976249	0.929384	183.444	515.505	497.493	118.028	149.791	370.909
PIGZ	ENSG00000119227	523.497	5.6605e-06	0.00144268	0.0977239	0.929384	411.877	452.095	435.722	651.597	750.22	439.471
TRPM8	ENSG00000144481	32.4769	-1.80295e-06	0.00144269	0.0978457	0.929384	7.9561	38.9538	96.5076	13.6394	6.05848	31.7458
EGFL7	ENSG00000172889	110.006	3.95311e-06	0.00144269	0.097924	0.929384	88.2177	62.8195	98.5713	142.038	187.236	81.1507
FSTL1	ENSG00000163430	3784.22	7.43718e-06	0.00144268	0.0980539	0.929384	3490.03	3060.35	3309.26	4557.88	4554.09	3733.73
KIRREL3	ENSG00000149571	775.692	-4.14009e-06	0.00144269	0.098303	0.929384	569.238	1232.6	1059.62	666.977	375.602	750.12
THBS2	ENSG00000186340	78.904	-4.88501e-06	0.00144269	0.0984785	0.929384	81.8078	113.183	88.4021	67.7307	57.8424	64.4584
PCDH18	ENSG00000189184	1805.38	-3.35021e-06	0.00144269	0.0985235	0.929384	1416.67	2409.61	3095.96	1367.92	532.506	2009.62
DOCK9	ENSG00000088387	195.29	-3.5157e-06	0.00144269	0.0985388	0.929384	251.028	287.451	202.178	245.911	111.116	74.0598
TBC1D7	ENSG00000145979	700.362	5.07554e-06	0.00144269	0.0986938	0.929384	642.032	507.601	552.743	1166.14	720.306	613.344
TBC1D7-LOC100130357	ENSG00000145979	700.362	5.07554e-06	0.00144269	0.0986938	0.929384	642.032	507.601	552.743	1166.14	720.306	613.344
UFSP1	ENSG00000176125	32.4107	3.60308e-06	0.00144269	0.0989371	0.929384	29.0386	21.7942	21.0449	37.537	49.796	35.2537
AGBL4	ENSG00000186094	187.261	3.10983e-06	0.00144269	0.0989673	0.929384	213.984	60.7858	120.757	339.955	261.217	126.87
TRPC4	ENSG00000133107	46.6235	-3.76584e-06	0.00144269	0.0990936	0.929384	36.9182	62.8406	75.0699	32.963	33.0148	38.9347
NDOR1	ENSG00000188566	74.5711	2.6574e-06	0.00144269	0.0991505	0.929384	64.8285	18.8464	63.128	110.369	149.908	40.3463
VPS9D1	ENSG00000075399	568.583	4.42907e-06	0.00144269	0.0991945	0.929384	594.009	374.592	370.651	606.972	986.755	478.518
KCNA2	ENSG00000177301	1038.2	-6.57669e-06	0.00144268	0.0992675	0.929384	1037.58	1345.57	1189.31	818.927	809.335	1028.51
DCDC2	ENSG00000146038	13.6809	2.31638e-06	0.00144269	0.0993904	0.929384	5.75333	11.0126	7.81169	28.1301	10.7542	18.6237
CSF3R	ENSG00000119535	17.2845	2.52191e-06	0.00144269	0.0994334	0.929384	16.3472	9.90239	7.66796	22.9207	31.5874	15.2816
MYBL2	ENSG00000101057	188.745	-2.21639e-06	0.00144269	0.0994965	0.929384	82.0115	98.4898	609.915	82.9553	73.1279	185.973
ETNK1	ENSG00000139163	2124.72	-4.33315e-06	0.00144269	0.0995161	0.929384	1999.63	2932.43	2834.74	1231.98	1182	2567.57
CALCR	ENSG00000004948	7.07341	-1.29864e-06	0.00144269	0.100026	0.929384	4.55403	16.3633	12.8272	5.84467	2.85118	0
MAOB	ENSG00000069535	10.9921	-1.67908e-06	0.00144269	0.100237	0.929384	4.57711	27.5177	17.8589	3.49111	2.14753	10.3605
SLCO5A1	ENSG00000137571	984.784	-3.55528e-06	0.00144269	0.100536	0.929384	727.747	1625.45	1373.18	447.848	535.798	1198.69
LRRC75B	ENSG00000178026	717.28	4.3786e-06	0.00144269	0.100543	0.929384	785.025	473.562	429.105	838.162	1183.04	594.786
HSPA12A	ENSG00000165868	5411.08	5.85113e-06	0.00144268	0.100823	0.929384	4151.11	5153.24	4275.6	7722	4679.33	6485.23
TRHDE	ENSG00000072657	116.666	-4.23345e-06	0.00144269	0.100919	0.929384	166.202	119.527	144.683	65.7588	73.5376	130.286
DPP7	ENSG00000176978	470.877	4.14906e-06	0.00144269	0.100962	0.929384	522.716	240.999	340.343	648.012	675.129	398.065
SMIM17	ENSG00000268182	55.6938	-3.92522e-06	0.00144269	0.10119	0.929384	65.3714	89.4394	53.2746	38.2837	34.6005	53.1935
CCDC157	ENSG00000187860	328.946	4.36699e-06	0.00144269	0.101222	0.929384	321.303	235.846	216.986	362.157	576.926	260.46
DMXL1	ENSG00000172869	965.399	-4.19568e-06	0.00144269	0.101731	0.929384	766.595	1254.16	1520.34	611.26	548.336	1091.71
INHA	ENSG00000123999	10.768	2.20972e-06	0.00144269	0.10183	0.929384	9.2983	3.68277	6.50514	12.4475	17.3274	15.347
NINJ2	ENSG00000171840	7.8372	1.52574e-06	0.00144269	0.101872	0.929384	1.17278	6.60196	3.58654	21.5759	7.22697	6.85908
ISLR2	ENSG00000167178	14529.3	2.92634e-06	0.00144268	0.101884	0.929384	14860	10811	10012	16399.2	22376.9	12716.7
NCAPH	ENSG00000121152	91.3721	-3.17267e-06	0.00144269	0.101954	0.929384	61.4813	87.662	204.145	55.5548	54.1051	85.2847
TRIP13	ENSG00000071539	130.211	-3.9686e-06	0.00144269	0.102038	0.929384	130.793	109.497	241.809	118.241	76.8688	104.055
NA	ENSG00000215105	417.621	-3.42408e-06	0.00144269	0.102106	0.929384	288.993	683.971	616.544	202.021	210.818	503.379
CLBA1	ENSG00000140104	335.899	5.05965e-06	0.00144269	0.102133	0.929384	338.883	227.248	254.083	328.576	522.635	343.969
MZT1	ENSG00000204899	293.278	-4.84483e-06	0.00144269	0.102139	0.929384	268.266	425.394	357.746	183.574	212.981	311.705
ALDOB	ENSG00000136872	9.169	-1.15783e-06	0.00144269	0.102139	0.929384	39.4028	2.69503	4.19939	0.823696	4.52069	3.3724
CXCR4	ENSG00000121966	1948.77	3.75733e-06	0.00144269	0.10222	0.929384	1968.12	1053.49	1380.45	3148.85	3012.69	1128.99
IRF4	ENSG00000137265	8.54049	-1.39381e-06	0.00144269	0.102225	0.929384	26.2064	5.10772	9.25771	0.691126	6.73406	3.24589
ZSCAN5C	ENSG00000204532	12.3322	2.0456e-06	0.00144269	0.102249	0.929384	6.57372	11.9494	2.87625	20.5569	20.905	11.1321
WLS	ENSG00000116729	1372.89	-2.76732e-06	0.00144269	0.102353	0.929384	924.321	666.354	3856.38	882.026	842.868	1065.38
JAM3	ENSG00000166086	451.984	-6.47465e-06	0.00144268	0.102367	0.929384	479.1	604.753	471.064	398.288	349.665	409.032
ST7L	ENSG00000007341	478.84	-6.84737e-06	0.00144268	0.102434	0.929384	540.99	611.374	483.787	424.727	396.128	416.032
GAL3ST1	ENSG00000128242	37.6635	3.27509e-06	0.00144269	0.102456	0.929384	35.1726	27.7452	18.5523	56.2608	57.0447	31.2053
FLG	ENSG00000143631	74.0684	1.83248e-06	0.00144269	0.102521	0.929384	29.9538	2.88083	87.5667	110.894	46.3036	166.812
CNGA3	ENSG00000144191	145.795	5.06516e-06	0.00144269	0.102582	0.929384	118.347	116.407	120.614	224.942	159.189	135.27
AGRN	ENSG00000188157	5171.78	5.65758e-06	0.00144268	0.102594	0.929384	4567.11	4414.36	3939.66	5408.5	8035.99	4665.09
NHLRC2	ENSG00000196865	530.299	-3.86304e-06	0.00144269	0.102833	0.929384	409.22	720.797	842.084	299.756	289.865	620.073
RASSF8	ENSG00000123094	897.358	-3.06035e-06	0.00144269	0.102871	0.929384	520.103	1712.47	1254.37	442.655	367.347	1087.21
GHR	ENSG00000112964	40.1248	-3.17031e-06	0.00144269	0.102968	0.929384	32.5329	51.5543	71.7095	21.8552	22.1627	40.9345
RAB31	ENSG00000168461	484.509	-6.02142e-06	0.00144268	0.103032	0.929384	461.118	651.841	568.138	447.547	347.511	430.898
DMRTC1B	ENSG00000184911	51.6234	2.87666e-06	0.00144269	0.103058	0.929384	52.3913	24.5828	29.5046	70.1578	102.454	30.6494
IFNAR2-IL10RB	ENSG00000249624	15.6067	1.95734e-06	0.00144269	0.103059	0.929384	5.22205	8.2818	11.9926	27.8147	34.4315	5.89771
MAP3K11	ENSG00000173327	821.551	4.56684e-06	0.00144269	0.103301	0.929384	777.505	625.866	557.451	1129.8	1258.66	580.028
NA	ENSG00000258064	8.18691	-1.02223e-06	0.00144269	0.10337	0.929384	13.8143	23.3895	3.75016	8.1675	0	0
POLRMT	ENSG00000099821	1118.53	4.74111e-06	0.00144269	0.103409	0.929384	1170.07	787.752	737.138	1365.5	1741.08	909.651
SLC25A24	ENSG00000085491	705.386	-6.01233e-06	0.00144268	0.103423	0.929384	657.117	969.292	821.031	584.48	525.785	674.613
MAP3K2	ENSG00000169967	1030.57	-3.59416e-06	0.00144269	0.103438	0.929384	778.29	1575.19	1525.61	592.068	459.15	1253.1
IRAG2	ENSG00000118308	5.03556	-1.32188e-06	0.00144269	0.103517	0.929384	7.66128	2.16868	14.2871	2.68311	1.41268	2.00055
DOCK5	ENSG00000147459	807.345	-5.69054e-06	0.00144268	0.103652	0.929384	815.677	911.282	1094.86	617.99	553.894	850.361
TNS1	ENSG00000079308	855.824	3.7904e-06	0.00144269	0.103808	0.929384	892.795	479.94	572.187	1154.96	1497.81	537.254
PHOX2A	ENSG00000165462	688.763	2.78289e-06	0.00144269	0.103851	0.929384	794.961	260.955	348.036	1353.25	1084.26	291.113
FLT1	ENSG00000102755	33.5292	-2.87e-06	0.00144269	0.103874	0.929384	28.2676	69.9918	33.6386	32.6174	19.1612	17.4985
ZNF432	ENSG00000256087	381.472	-5.74866e-06	0.00144268	0.103891	0.929384	427.032	480.126	425.688	267.37	284.169	404.449
TMPRSS5	ENSG00000166682	9.8283	-1.75338e-06	0.00144269	0.104029	0.929384	7.39472	8.75852	27.6385	5.05078	2.37206	7.75521
NA	ENSG00000213178	177.258	3.32261e-06	0.00144269	0.104089	0.929384	53.1046	151.586	179.888	309.687	152.044	217.241
WDR25	ENSG00000176473	570.658	4.83963e-06	0.00144269	0.104096	0.929384	565.183	451.223	366.141	726.691	854.36	460.352
PAX3	ENSG00000135903	14.4691	-1.16579e-06	0.00144269	0.10415	0.929384	3.31738	3.81299	62.886	0.738659	2.55969	13.5
YAP1	ENSG00000137693	277.15	-2.6729e-06	0.00144269	0.104218	0.929384	171.689	143.612	790.156	184.145	184.901	188.395
TF	ENSG00000091513	29.7179	3.30311e-06	0.00144269	0.104357	0.929384	16.7863	18.4712	28.9677	30.3574	40.0002	43.7244
ASF1B	ENSG00000105011	56.2357	-1.79558e-06	0.00144269	0.104358	0.929384	20.8003	25.8978	199.697	16.2893	16.6719	58.0577
AOX1	ENSG00000138356	74.679	4.26176e-06	0.00144269	0.10436	0.929384	78.291	43.6323	54.0661	96.4359	98.0775	77.571
HS3ST3B1	ENSG00000125430	226.241	-3.21403e-06	0.00144269	0.104426	0.929384	145.373	510.084	214.006	157.149	112.292	218.542
GJA1	ENSG00000152661	562.906	-3.06078e-06	0.00144269	0.104583	0.929384	543.854	271.87	1365.79	454.607	413.452	327.86
NME9	ENSG00000181322	60.6817	4.16815e-06	0.00144269	0.104653	0.929384	59.2858	40.2898	43.436	61.7993	68.1325	91.1468
ZNF519	ENSG00000175322	193.49	-4.53332e-06	0.00144269	0.104798	0.929384	187.743	265.397	247.544	133.846	111.752	214.658
NA	ENSG00000273167	29.6561	3.50681e-06	0.00144269	0.105088	0.929384	25.9287	19.1676	20.8178	32.7086	43.6837	35.6302
HOOK1	ENSG00000134709	201.289	-2.85415e-06	0.00144269	0.105271	0.929384	170.658	271.929	350.283	64.7081	79.6611	270.494
NA	ENSG00000258989	13.5557	-1.27667e-06	0.00144269	0.105729	0.929384	8.31656	32.8747	22.5781	2.34195	15.2226	0
UBA6	ENSG00000033178	1212.45	-3.55772e-06	0.00144269	0.105748	0.929384	1189.19	1895.99	1475.37	541.378	588.892	1583.88
NA	ENSG00000271547	4.62473	1.44285e-06	0.00144269	0.10584	0.929384	2.83294	0.928442	2.29847	9.45807	7.57749	4.65297
KIF14	ENSG00000118193	53.8774	-1.6513e-06	0.00144269	0.105865	0.929384	12.2639	50.8588	177.479	15.179	6.42855	61.0551
CNDP1	ENSG00000150656	13.9986	-2.22221e-06	0.00144269	0.105884	0.929384	16.845	22.2038	18.0198	14.7276	7.315	4.88052
MAP4K3	ENSG00000011566	911.472	-3.48679e-06	0.00144269	0.105934	0.929384	671.217	1428.92	1341.17	466.147	435.467	1125.91
IL17RB	ENSG00000056736	218.685	-5.19608e-06	0.00144269	0.105985	0.929384	213.048	292.612	267.855	174.37	141.516	222.711
SPRED1	ENSG00000166068	856.309	-3.2346e-06	0.00144269	0.106049	0.929384	613.147	1366.45	1299.88	457.534	324.984	1075.86
CBARP	ENSG00000099625	683.858	4.81729e-06	0.00144269	0.106074	0.929384	653.198	514.102	491.628	833.189	1079.24	531.789
CARMIL2	ENSG00000159753	517.219	4.47212e-06	0.00144269	0.106159	0.929384	474.423	399.512	379.701	603.395	840.406	405.874
SCN1A	ENSG00000144285	26.1721	-2.14381e-06	0.00144269	0.106322	0.929384	12.1767	25.7708	72.5385	11.6884	11.0086	23.8497
RPL31P46	ENSG00000241170	6.47096	-1.65388e-06	0.00144269	0.106369	0.929384	9.44384	8.44037	11.0184	1.02729	5.24265	3.65315
CHRM3	ENSG00000133019	213.664	-1.95991e-06	0.00144269	0.106519	0.929384	69.6429	585.885	256.985	49.2834	44.2356	275.95
C1GALT1	ENSG00000106392	355.23	-3.50222e-06	0.00144269	0.10684	0.929384	281.988	506.686	551.153	167.433	184.243	439.879
NA	ENSG00000267477	5.42403	1.25532e-06	0.00144269	0.106953	0.929384	2.79968	3.77915	0	14.17	6.38524	5.41008
MYH15	ENSG00000144821	53.9359	-2.14063e-06	0.00144269	0.107165	0.929384	16.5268	162.693	47.0472	32.3226	22.8347	42.1913
GYG2	ENSG00000056998	1233.24	-4.74887e-06	0.00144269	0.107214	0.929384	996.76	2088.26	1323.76	1146.86	959.501	884.304
SIX1	ENSG00000126778	3059.82	4.89912e-06	0.00144269	0.107238	0.929384	3258.6	2240.12	1963.66	4509.96	3798.58	2588.02
COQ8A	ENSG00000163050	543.096	3.98407e-06	0.00144269	0.107347	0.929384	606.782	273.312	379.377	752.976	828.889	417.24
PTGFR	ENSG00000122420	92.5437	-2.37359e-06	0.00144269	0.107383	0.929384	42.8168	236.425	98.4461	39.3944	33.4285	104.752
PLCL1	ENSG00000115896	1399.29	-3.6271e-06	0.00144269	0.107401	0.929384	1010.86	2335.35	1888.54	800.774	696.707	1663.52
SYNGAP1	ENSG00000197283	1159.56	-2.54895e-06	0.00144269	0.107408	0.929384	986.948	1637.35	1661.23	727.023	1403.58	541.25
NUTM2B	ENSG00000188199	155.126	-4.15086e-06	0.00144269	0.107467	0.929384	164.677	172.473	228.844	172.415	115.496	76.85
ENG	ENSG00000106991	50.4636	3.93296e-06	0.00144269	0.10749	0.929384	38.5732	32.7531	44.428	68.6848	72.6063	45.7364
STK38L	ENSG00000211455	409.17	-3.4004e-06	0.00144269	0.107825	0.929384	256.794	724.842	568.265	285.902	177.485	441.732
HMGN3	ENSG00000118418	326.196	-4.20859e-06	0.00144269	0.10785	0.929384	247.467	414.051	527.703	211.9	213.84	342.216
NA	ENSG00000219529	4.69616	1.26978e-06	0.00144269	0.107874	0.929384	1.43427	0	3.83497	8.28788	4.96325	9.65656
LYRM4	ENSG00000214113	966.137	5.9304e-06	0.00144268	0.107901	0.929384	1004.03	790.598	655.171	1070.84	1255.6	1020.59
CAMTA2	ENSG00000108509	1104.61	5.8606e-06	0.00144268	0.107973	0.929384	981.289	1024.35	788.469	1213.26	1573.71	1046.58
ARSD	ENSG00000006756	1067.05	-3.13105e-05	0.00144285	0.108038	0.929384	822.091	1763.13	1221.74	953.212	814.179	827.925
LGALS3	ENSG00000131981	8.62136	-1.56733e-06	0.00144269	0.108126	0.929384	4.23168	20.7519	12.3333	3.18267	7.97603	3.25257
SCNN1D	ENSG00000162572	132.946	3.71093e-06	0.00144269	0.10815	0.929384	119.673	67.8319	114.59	165.441	233.309	96.8311
CEND1	ENSG00000184524	1062.11	6.5422e-06	0.00144269	0.108204	0.929384	985.494	931.7	747.777	1199.56	1547.83	960.282
WNK4	ENSG00000126562	31.3834	-2.25394e-06	0.00144269	0.108236	0.929384	72.0558	44.5775	13.5517	23.9585	22.9684	11.1886
LYRM9	ENSG00000232859	202.473	4.93617e-06	0.00144269	0.108326	0.929384	165.148	180.262	149.216	191.366	324.067	204.779
SLC29A4	ENSG00000164638	1678.85	4.47131e-06	0.00144269	0.10843	0.929384	1736.28	1120.6	1158.24	1971.7	2784.11	1302.15
NA	ENSG00000260537	110.303	-2.82895e-06	0.00144269	0.108466	0.929384	224.436	122.391	85.053	110.941	89.0663	29.9332
ACMSD	ENSG00000153086	5.9078	1.26239e-06	0.00144269	0.108555	0.929384	0	3.6965	2.88836	1.81135	14.1952	12.8554
RRP12	ENSG00000052749	926.092	-7.72632e-06	0.00144267	0.108556	0.929384	1063.23	1015.26	1030.37	818.7	827.276	801.714
MNX1	ENSG00000130675	8.59396	-1.32167e-06	0.00144269	0.108575	0.929384	5.30339	3.88822	31.3889	3.43869	6.33886	1.20564
TMEM184A	ENSG00000164855	44.1363	3.07368e-06	0.00144269	0.108642	0.929384	50.2043	17.9591	28.9938	45.9305	70.8414	50.8884
RNF168	ENSG00000163961	558.954	-4.92431e-06	0.00144269	0.108731	0.929384	604.788	743.508	637.709	338.504	393.381	635.835
KCTD4	ENSG00000180332	5.18255	1.24559e-06	0.00144269	0.108745	0.929384	1.37094	4.77299	0	7.01921	7.69218	10.24
SHROOM2	ENSG00000146950	1083.85	-5.26065e-06	0.00144268	0.108886	0.929384	1519.74	1340.38	952.156	812.806	1121.14	756.885
SOX2	ENSG00000181449	513.698	-4.16372e-06	0.00144269	0.108946	0.929384	407.65	603.485	862.673	364.746	295.171	548.462
SPC24	ENSG00000161888	30.0293	-2.43764e-06	0.00144269	0.108954	0.929384	23.1612	24.5267	74.999	13.8349	15.6472	28.0069
SOX5	ENSG00000134532	273.145	-4.85172e-06	0.00144269	0.108998	0.929384	296.087	344.935	333.094	175.11	179.849	309.798
SPIRE1	ENSG00000134278	1060.37	-6.13851e-06	0.00144268	0.109131	0.929384	1186.62	1339.69	1128.33	893.517	731.099	1082.96
CLSPN	ENSG00000092853	97.6257	-2.4437e-06	0.00144269	0.109157	0.929384	62.6733	81.9584	250.972	45.1175	31.5403	113.493
SHF	ENSG00000138606	2655.66	4.33587e-06	0.00144269	0.109174	0.929384	2717.45	1904.34	1687.32	3326.67	4375.13	1923.07
SMPD3	ENSG00000103056	4103.87	4.12719e-06	0.00144269	0.109271	0.929384	4839.01	1796.58	2993.88	4761.28	6029.91	4202.56
IGLON5	ENSG00000142549	3851.93	3.55588e-06	0.00144269	0.109602	0.929384	4220.43	2239.41	2206.14	4389.46	7554.72	2501.41
SLK	ENSG00000065613	1429.98	-1.97208e-06	0.00144269	0.109854	0.929384	1265.89	2145.9	1942.31	612.621	782.659	1830.49
PLCB1	ENSG00000182621	2454.62	-3.43359e-06	0.00144269	0.10997	0.929384	1451.5	4308.96	3488.96	1523.88	1216.86	2737.55
LOC105372522	ENSG00000182621	2454.62	-3.43359e-06	0.00144269	0.10997	0.929384	1451.5	4308.96	3488.96	1523.88	1216.86	2737.55
PIK3CB	ENSG00000051382	543.718	-5.52241e-06	0.00144268	0.110099	0.929384	481.753	699.804	716.977	421.706	403.258	538.808
TUB	ENSG00000166402	2838.71	0.000219199	0.00145117	0.11026	0.929384	2511.2	1928.57	2859.37	3367.47	3294.64	3071.03
HFE	ENSG00000010704	17.1623	-2.6706e-06	0.00144269	0.110362	0.929384	25.3321	16.8773	25.7811	13.7024	12.5663	8.71431
PNMA5	ENSG00000198883	9.57775	-2.10772e-06	0.00144269	0.110407	0.929384	9.35166	17.5276	13.4863	4.9991	6.40808	5.69371
FAM135A	ENSG00000082269	733.14	-2.86409e-06	0.00144269	0.110468	0.929384	494.645	1248.76	1118.81	292.193	267.806	976.63
ADGRA2	ENSG00000020181	301.526	2.9789e-06	0.00144269	0.110669	0.929384	358.627	152.101	130.598	405.902	590.018	171.909
ETFB	ENSG00000105379	2402.51	3.81601e-06	0.00144269	0.110705	0.929384	2760.17	1474.17	1296.67	2950.61	4153.02	1780.44
CFAP92	ENSG00000114656	54.8225	-3.01173e-06	0.00144269	0.110973	0.929384	43.3183	51.5483	117.101	50.2582	25.5615	41.1479
ZNF221	ENSG00000159905	90.996	-3.441e-06	0.00144269	0.111034	0.929384	81.0265	113.806	148.531	54.2803	42.1917	106.141
KIAA1958	ENSG00000165185	1144.7	-5.81862e-06	0.00144268	0.111166	0.929384	1104.81	1277.93	1582.85	829.718	922.761	1150.14
FMO5	ENSG00000131781	89.1673	-4.06872e-06	0.00144269	0.111339	0.929384	106.699	140.533	79.7205	68.8572	52.4801	86.7143
BDP1	ENSG00000145734	722.713	-3.15117e-06	0.00144269	0.111459	0.929384	534.276	1178.06	1053.09	302.836	329.456	938.551
RAPGEF3	ENSG00000079337	36.4317	2.71947e-06	0.00144269	0.111577	0.929384	25.3014	27.0317	21.8518	41.5518	80.8443	22.0093
RPS6KA6	ENSG00000072133	328.004	-3.79115e-06	0.00144269	0.111702	0.929384	289.616	465.248	458.62	160.545	195.008	398.986
ATP6V0D2	ENSG00000147614	343.709	4.30001e-06	0.00144269	0.111716	0.929384	365.834	236.506	216.002	562.798	395.603	285.509
SKA1	ENSG00000154839	21.9971	-1.6475e-06	0.00144269	0.111773	0.929384	7.7824	11.3678	78.5845	5.64925	11.4761	17.1225
CFAP69	ENSG00000105792	73.4706	-4.54148e-06	0.00144269	0.111795	0.929384	79.9679	102.99	81.8656	55.6561	52.4445	67.899
BARHL2	ENSG00000143032	218.043	1.95348e-06	0.00144269	0.11186	0.929384	306.936	37.2456	39.5378	202.355	582.181	140.003
CRB2	ENSG00000148204	101.048	-2.09256e-06	0.00144269	0.111922	0.929384	53.6684	67.7572	300.016	17.4837	91.2337	76.1316
FRMPD2	ENSG00000170324	22.6737	2.43887e-06	0.00144269	0.112025	0.929384	16.215	15.0398	13.0548	14.4716	53.8659	23.3949
FOXP1	ENSG00000114861	406.786	-5.92937e-06	0.00144268	0.112309	0.929384	363.824	512.743	527.456	341.201	350.741	344.748
LPP	ENSG00000145012	35.0885	-3.02302e-06	0.00144269	0.112416	0.929384	60.2375	47.1933	27.621	29.9947	27.893	17.5917
CD109	ENSG00000156535	25.3461	-2.23266e-06	0.00144269	0.112481	0.929384	13.09	22.7914	69.388	16.5256	15.9929	14.2884
HEMK1	ENSG00000114735	416.402	5.42382e-06	0.00144268	0.112585	0.929384	383.647	306.955	352.022	553.847	544.871	357.069
MON1A	ENSG00000164077	702.933	4.93633e-06	0.00144269	0.112618	0.929384	683.124	552.804	492.133	832.758	1079.13	577.647
ACCS	ENSG00000110455	31.6079	-2.0423e-06	0.00144269	0.112635	0.929384	92.9361	23.6174	16.5203	26.8218	18.4745	11.2771
CREG2	ENSG00000175874	182.551	-3.56094e-06	0.00144269	0.112708	0.929384	121.599	318.137	241.94	89.446	146.3	177.886
SAXO5	ENSG00000198723	17.9917	2.78103e-06	0.00144269	0.112793	0.929384	10.2699	12.1906	14.6736	22.0463	29.122	19.6478
TRIM22	ENSG00000132274	132.319	-4.75857e-06	0.00144269	0.112867	0.929384	128.357	156.997	185.454	114.066	82.2317	126.81
NT5DC3	ENSG00000111696	209.788	-4.37856e-06	0.00144269	0.112907	0.929384	182.437	307.485	266.967	173.567	115.452	212.822
MATK	ENSG00000007264	33.8644	3.3996e-06	0.00144269	0.11291	0.929384	20.574	27.4585	26.7575	47.3926	50.9469	30.0571
TAL1	ENSG00000162367	19.3476	1.40364e-06	0.00144269	0.112953	0.929384	20.1916	1.66184	5.97328	8.09892	68.2234	11.9364
TNFRSF11B	ENSG00000164761	5.04537	-1.42991e-06	0.00144269	0.113024	0.929384	6.95648	9.87003	6.63237	2.16487	0.714806	3.93365
NA	ENSG00000243753	110.446	-3.1169e-06	0.00144269	0.113075	0.929384	128.16	183.209	112.624	31.2358	84.1315	123.315
NAMPT	ENSG00000105835	1176.47	-3.60432e-06	0.00144269	0.113228	0.929384	1023.09	2024.25	1333.84	609.931	607.648	1460.07
CELF4	ENSG00000101489	1504.2	6.42296e-06	0.00144268	0.113388	0.929384	1208.64	1526.18	1148.86	1898.82	1707.73	1534.98
HDAC5	ENSG00000108840	5717.8	3.98803e-06	0.00144269	0.113409	0.929384	5810.56	4294.21	3271.17	6272.32	10489	4169.54
NR1H3	ENSG00000025434	99.5673	4.18616e-06	0.00144269	0.113435	0.929384	97.2114	49.6128	89.5275	124.587	130.978	105.487
DDX3X	ENSG00000215301	6854.29	-3.7089e-06	0.00144269	0.113661	0.929384	4664.72	9125.28	11581.1	4323.72	3671.14	7759.74
TBC1D31	ENSG00000156787	91.4025	-3.23212e-06	0.00144269	0.113835	0.929384	61.3726	107.931	178.247	47.2192	59.5442	94.1006
SPACA9	ENSG00000165698	296.432	5.27238e-06	0.00144268	0.113894	0.929384	283.768	252.749	206.008	358.121	404.71	273.235
NFATC2	ENSG00000101096	14.4143	1.85292e-06	0.00144269	0.113904	0.929384	10.845	5.08634	8.2484	20.8692	36.6588	4.77811
NA	ENSG00000235655	2416.86	4.68327e-06	0.00144268	0.114045	0.929384	1998.94	2290.66	1898.15	2898.65	3239.83	2174.96
CDIPT	ENSG00000103502	2783.06	4.97353e-06	0.00144269	0.114097	0.929384	2917.28	2075.82	1872.98	3507.59	3987.94	2336.74
CEMP1	ENSG00000205923	40.142	1.37366e-06	0.00144269	0.114102	0.929384	8.25279	47.595	0	36.3037	102.403	46.2983
TRPS1	ENSG00000104447	194.859	-3.41377e-06	0.00144269	0.114123	0.929384	143.247	371.239	219.028	98.7969	120.559	216.283
SOCS4	ENSG00000180008	1881.78	-2.58347e-06	0.00144269	0.114295	0.929384	1110.76	3281.98	3075.75	599.893	644.938	2577.33
PDE7B	ENSG00000171408	28.4157	-3.0147e-06	0.00144269	0.11431	0.929384	31.0021	49.0601	30.1899	17.7016	14.6111	27.9293
SPOCK2	ENSG00000107742	6936.04	5.66126e-06	0.00144268	0.11444	0.929384	6491.33	6413.8	4644.48	7234.85	9937.03	6894.74
OIP5	ENSG00000104147	22.2831	-2.29623e-06	0.00144269	0.114683	0.929384	18.4451	18.6706	54.9523	14.883	7.92857	18.819
BMP3	ENSG00000152785	24.6547	-2.35326e-06	0.00144269	0.1149	0.929384	19.0871	46.0401	35.6597	18.6849	5.14157	23.3146
LYSMD3	ENSG00000176018	202.844	-2.95265e-06	0.00144269	0.114947	0.929384	102.122	341.118	340.963	135.103	81.9675	215.792
NUTM2D	ENSG00000214562	678.755	6.44828e-06	0.00144268	0.11507	0.929384	610.652	573.068	572.575	655.903	899.822	760.51
CNTNAP3	ENSG00000106714	107.055	-4.1625e-06	0.00144269	0.115131	0.929384	84.7524	147.152	153.708	86.6977	100.585	69.4357
UBXN11	ENSG00000158062	235.226	3.08288e-06	0.00144269	0.115229	0.929384	232.139	139.631	155.168	259.885	477.421	147.112
CDK1	ENSG00000170312	125.971	-9.65524e-07	0.00144269	0.115263	0.929384	24.0306	121.918	478.471	9.38154	11.4253	110.597
IQCD	ENSG00000166578	25.2777	3.03372e-06	0.00144269	0.115747	0.929384	21.6193	13.0401	19.6432	33.1444	39.2233	24.9958
NA	ENSG00000179978	110.999	-3.40983e-06	0.00144269	0.115908	0.929384	76.4682	163.796	174.809	80.619	116.884	53.4188
PRDM14	ENSG00000147596	164.149	-2.94938e-06	0.00144269	0.116006	0.929384	74.832	234.774	323.003	162.74	84.1932	105.349
SDR42E1	ENSG00000184860	31.0696	1.58863e-06	0.00144269	0.11601	0.929384	12.5993	0	35.5977	50.2864	42.5491	45.3852
SUV39H2	ENSG00000152455	266.573	-3.55303e-06	0.00144269	0.116017	0.929384	229.565	381.769	382.298	180.418	108.42	316.971
FAR1	ENSG00000197601	1221.65	-2.76209e-06	0.00144269	0.116035	0.929384	840.358	2212.43	1721.1	439.065	453.013	1663.96
PDPR	ENSG00000090857	1964.24	5.09769e-06	0.00144269	0.116126	0.929384	1743.01	1430.94	1705.95	2103.7	3126.81	1675.02
LOC124907803	ENSG00000090857	1964.24	5.09769e-06	0.00144269	0.116126	0.929384	1743.01	1430.94	1705.95	2103.7	3126.81	1675.02
LOC128966601	ENSG00000090857	1964.24	5.09769e-06	0.00144269	0.116126	0.929384	1743.01	1430.94	1705.95	2103.7	3126.81	1675.02
ITGA9	ENSG00000144668	1279.44	-3.33464e-06	0.00144269	0.116151	0.929384	804.437	2368.09	1644.73	879.172	561.691	1418.51
NOC4L	ENSG00000184967	349.74	4.92652e-06	0.00144269	0.116329	0.929384	371.278	288.783	204.136	426.447	456.687	351.106
SLCO4C1	ENSG00000173930	73.2549	-2.3837e-06	0.00144269	0.116462	0.929384	70.9083	188.926	36.4082	50.2187	23.135	69.9333
CDCA7	ENSG00000144354	72.3654	-1.90965e-06	0.00144269	0.116466	0.929384	22.8368	49.1754	235.412	33.0586	19.8145	73.8953
SLC5A3	ENSG00000198743	527.654	-3.7772e-06	0.00144269	0.116489	0.929384	450.718	736.462	757	239.306	353.69	628.749
MAPK8IP2	ENSG00000008735	21.38	2.23059e-06	0.00144269	0.116651	0.929384	23.2515	6.69568	11.173	14.028	42.3539	30.778
CYB561	ENSG00000008283	552.629	5.60173e-06	0.00144268	0.116691	0.929384	496.766	486.391	415.192	626.479	789.999	500.945
NA	ENSG00000230006	45.7741	-2.603e-06	0.00144269	0.116693	0.929384	30.0247	74.0545	77.5396	18.7623	19.9105	54.3531
PHF1	ENSG00000112511	50.3484	2.35325e-06	0.00144269	0.116766	0.929384	20.5634	55.0478	21.8755	65.9724	114.923	23.7079
QPCTL	ENSG00000011478	213.885	5.48127e-06	0.00144268	0.116865	0.929384	184.963	188.079	165.673	269.971	279.389	195.235
POU2F2	ENSG00000028277	536.065	-2.15806e-05	0.00144276	0.116958	0.929384	533.034	404.465	402.061	616.43	783.174	477.224
RBM41	ENSG00000089682	244.328	-2.98283e-06	0.00144269	0.116972	0.929384	169.321	312.844	458.298	103.258	115.748	306.5
SLC10A5	ENSG00000253598	41.0477	-3.06995e-06	0.00144269	0.116981	0.929384	35.5609	65.0441	59.5894	15.197	24.3856	46.5091
NAGA	ENSG00000198951	756.61	5.46912e-06	0.00144268	0.117101	0.929384	582.582	692.196	631.456	1019.11	981.568	632.751
FBXW4	ENSG00000107829	796.433	6.40499e-06	0.00144268	0.117189	0.929384	808.293	630.192	624.703	920.316	969.21	825.882
NIPSNAP3B	ENSG00000165028	28.2602	-2.46413e-06	0.00144269	0.117255	0.929384	26.3054	56.155	30.8289	20.6463	7.73741	27.8881
NALCN	ENSG00000102452	455.149	-3.57938e-06	0.00144269	0.117277	0.929384	283.766	753.564	652.979	253.171	297.033	490.38
KIF4A	ENSG00000090889	107.918	-1.60616e-06	0.00144269	0.117308	0.929384	25.5554	78.4229	372.464	27.6352	12.6661	130.762
APBB3	ENSG00000113108	1745.56	5.09548e-06	0.00144269	0.117384	0.929384	1708.84	1381.26	1253.34	1945.01	2684.73	1500.2
NA	ENSG00000238286	20.5435	-2.44277e-06	0.00144269	0.117438	0.929384	30.5188	24.5697	28.6359	8.21937	7.64932	23.6678
DUS1L	ENSG00000169718	922.88	5.63485e-06	0.00144268	0.117566	0.929384	882.843	690.591	769.856	1163.44	1219.26	811.29
PCOLCE	ENSG00000106333	152.395	3.00554e-06	0.00144269	0.11759	0.929384	179.184	54.048	97.008	207.411	270.748	105.969
NOXRED1	ENSG00000165555	13.878	-1.98327e-06	0.00144269	0.11765	0.929384	10.1928	15.6115	33.1875	3.54516	8.60516	12.1257
SLC25A22	ENSG00000177542	1180.11	6.66678e-06	0.00144268	0.117712	0.929384	1083.98	1061.02	930.781	1307.93	1516.43	1180.55
DDX49	ENSG00000105671	1630.39	5.35891e-06	0.00144268	0.117782	0.929384	1660.11	1293.25	1144.84	1909.12	2311.23	1463.8
GPR85	ENSG00000164604	847.914	-3.51785e-06	0.00144269	0.118287	0.929384	801.001	1385.68	969.843	434.855	407.703	1088.4
WFS1	ENSG00000109501	659.019	4.43192e-06	0.00144269	0.118397	0.929384	627.15	474.87	491.12	759.622	1102.99	498.359
HMGCL	ENSG00000117305	615.207	1.00657e-05	0.0014427	0.118481	0.929384	629.873	522.196	385.955	780.956	797.892	574.371
ASCC3	ENSG00000112249	1370.29	-3.54147e-06	0.00144269	0.11852	0.929384	939.339	2126.6	2025.62	818.868	695.727	1615.59
HOOK3	ENSG00000168172	1381.24	-4.45053e-06	0.00144269	0.118597	0.929384	1280.28	1807.41	1853.55	1013.35	751.477	1581.35
ADGRL2	ENSG00000117114	6750.28	-3.93672e-06	0.00144269	0.118617	0.929384	5693.51	8619.28	10304.5	3770.56	3945.61	8168.21
ASXL1	ENSG00000171456	3756.69	5.41451e-06	0.00144268	0.118791	0.929384	3687.97	2735.57	3045.45	4630.67	5242.02	3198.46
CADM2	ENSG00000175161	1671.95	-3.50096e-06	0.00144269	0.118797	0.929384	1573.19	2833.89	1816.33	642.335	1149.77	2016.2
SF3A1	ENSG00000099995	4472.34	5.06194e-06	0.00144269	0.118812	0.929384	4638.55	2942.85	3548.06	5449.91	6385.5	3869.2
CEP55	ENSG00000138180	40.7117	-1.53161e-06	0.00144269	0.11895	0.929384	10.1738	48.7979	122.961	5.93817	5.43367	50.9657
PKD1P3	ENSG00000183458	523.322	3.50716e-06	0.00144269	0.119084	0.929384	343.731	491.89	355.728	674.659	983.028	290.893
BRIP1	ENSG00000136492	66.0003	-2.17614e-06	0.00144269	0.119211	0.929384	38.9913	90.6088	140.234	48.5429	9.27313	68.3513
DDX39B	ENSG00000198563	759.449	-2.93638e-06	0.00144269	0.119413	0.929384	1200.88	842.411	883.08	1072.21	300.027	258.092
RC3H1	ENSG00000135870	722.815	-4.67742e-06	0.00144269	0.119438	0.929384	739.69	1021.76	804.658	510.086	436.387	824.309
DDIT3	ENSG00000175197	599.781	4.63874e-06	0.00144269	0.119562	0.929384	554.262	593.801	319.812	870.726	665.613	594.472
RHOT2	ENSG00000140983	1458.58	4.66635e-06	0.00144269	0.119658	0.929384	1559.99	894.917	1118.65	1755.1	2169.78	1253.05
WWC1	ENSG00000113645	104.306	-4.01292e-06	0.00144269	0.119661	0.929384	139.236	87.3871	150.9	87.3659	100.825	60.1224
CD36	ENSG00000135218	121.534	-1.7804e-06	0.00144269	0.119695	0.929384	60.7095	409.171	51.3076	31.0954	28.7237	148.196
PROB1	ENSG00000228672	57.0391	3.51966e-06	0.00144269	0.119708	0.929384	49.1768	41.1751	39.4374	67.7749	100.168	44.5021
ID4	ENSG00000172201	2561.56	-4.17697e-06	0.00144269	0.119924	0.929384	2102.05	3461.86	3767.11	1573.76	1399.86	3064.75
HOPX	ENSG00000171476	22.5814	2.84625e-06	0.00144269	0.120025	0.929384	19.0466	9.65115	19.5521	30.3042	28.8179	28.1165
GCH1	ENSG00000131979	519.547	-2.60777e-06	0.00144269	0.120083	0.929384	346.508	1132.1	567.163	257.804	145.773	667.927
CTDSPL2	ENSG00000137770	634.922	-4.2512e-06	0.00144269	0.120259	0.929384	530.51	729.243	1025.37	455.157	381.132	688.122
PIEZO2	ENSG00000154864	155.817	-3.61106e-06	0.00144269	0.120395	0.929384	153.759	227.481	196.406	87.4106	77.1571	192.69
KCNJ12	ENSG00000184185	244.843	5.05604e-06	0.00144268	0.120406	0.929384	205.655	210.83	193.017	341.984	313.437	204.134
PRKCSH	ENSG00000130175	4488.19	4.38639e-06	0.00144269	0.120429	0.929384	4517.1	3136.31	3198.43	5347.68	7398.32	3331.32
PCDHGA11	ENSG00000253873	90.629	2.8392e-06	0.00144269	0.120554	0.929384	96.9105	29.7047	66.9254	170.563	59.0959	120.575
NA	ENSG00000264668	35.5958	1.5298e-06	0.00144269	0.120618	0.929384	28.726	26.8202	0	60.8239	62.9604	34.2444
NPIPA8	ENSG00000214940	323.706	4.81474e-06	0.00144269	0.1208	0.929384	329.872	285.898	185.198	383.592	320.399	437.276
YBEY	ENSG00000182362	367.178	5.37821e-06	0.00144268	0.120811	0.929384	391.895	276.856	258.244	468.717	433.811	373.546
LMNA	ENSG00000160789	1572.14	3.93651e-06	0.00144269	0.120904	0.929384	1738.97	959.777	1006.32	1952.13	2628.78	1146.85
GCNT2	ENSG00000111846	452.422	-5.89804e-06	0.00144268	0.120988	0.929384	624.111	437.732	492.585	417.054	368.787	374.266
GEMIN7	ENSG00000142252	573.034	1.97634e-06	0.00144268	0.121047	0.929384	569.839	440.315	412.189	704.299	834.842	476.72
GLMP	ENSG00000198715	275.15	3.93511e-06	0.00144269	0.121146	0.929384	310.314	152.398	186.941	369.841	411.042	220.361
NA	ENSG00000235944	134.575	3.88016e-06	0.00144269	0.121364	0.929384	158.41	78.9953	79.7513	171.67	190.883	127.738
LHX5	ENSG00000089116	79.2125	2.19088e-06	0.00144269	0.121442	0.929384	44.4406	27.462	79.0714	35.7675	229.618	58.9153
BMPR1B	ENSG00000138696	35.4523	-2.32388e-06	0.00144269	0.121711	0.929384	19.0059	33.3024	91.0032	23.6926	17.2334	28.4763
SLFN5	ENSG00000166750	499.145	-4.28285e-06	0.00144269	0.121818	0.929384	484.642	883.132	424.331	397.402	337.815	467.55
NA	ENSG00000282951	193.695	3.2145e-06	0.00144269	0.121855	0.929384	222.932	153.328	56.4333	287.514	224.575	217.387
ALG14	ENSG00000172339	322.603	4.92403e-06	0.00144269	0.121959	0.929384	230.652	268.74	300.002	506.863	324.139	305.222
SMTNL2	ENSG00000188176	83.9848	2.78725e-06	0.00144269	0.122062	0.929384	51.8011	55.4496	69.5824	118.887	171.683	36.5062
MKI67	ENSG00000148773	450.906	-1.1128e-06	0.00144269	0.122106	0.929384	151.527	286.527	1709.19	67.241	63.6798	427.269
NEB	ENSG00000183091	243.695	-2.36717e-06	0.00144269	0.12211	0.929384	130.26	443.738	404.166	68.4625	85.1792	330.363
ZNF385A	ENSG00000161642	506.485	3.56692e-06	0.00144269	0.12219	0.929384	582.974	297.215	284.864	649.449	868.591	355.818
TM4SF18	ENSG00000163762	11.405	-1.8017e-06	0.00144269	0.122226	0.929384	5.02131	13.0627	30.7393	6.04421	6.56859	6.9941
CPAMD8	ENSG00000160111	126.059	3.81909e-06	0.00144269	0.122291	0.929384	133.147	88.9038	73.7784	153.859	204.418	102.247
BOLA1	ENSG00000178096	56.6771	3.80631e-06	0.00144269	0.122461	0.929384	52.7436	39.3568	40.5255	76.0566	82.4913	48.889
OPCML	ENSG00000183715	931.331	2.38126e-06	0.00144269	0.122558	0.929384	336.484	986.392	533.981	462.421	596.307	2672.4
PCGF5	ENSG00000180628	73.3379	-2.63961e-06	0.00144269	0.122641	0.929384	35.819	70.5167	180.797	53.1949	48.6126	51.0864
ZBTB3	ENSG00000185670	228.716	4.80888e-06	0.00144269	0.12265	0.929384	240.4	163.224	162.422	293.078	304.616	208.556
SURF1	ENSG00000148290	385.032	4.23402e-06	0.00144269	0.122676	0.929384	420.074	218.541	288.014	552.329	512.3	318.936
TSC22D3	ENSG00000157514	3974.43	-4.67341e-06	0.00144269	0.122694	0.929384	4117.38	6719.12	3226.83	3448.81	3364.17	2970.25
SLIT2	ENSG00000145147	2562.9	-2.55732e-06	0.00144269	0.122916	0.929384	1603.39	4625.12	3864.11	680.419	1100.61	3503.77
RFX3	ENSG00000080298	1055.58	-3.33673e-06	0.00144269	0.122936	0.929384	683.804	1693.3	1570.71	625.445	507.295	1252.91
TTPA	ENSG00000137561	10.6526	1.38868e-06	0.00144269	0.122998	0.929384	2.99482	6.27635	4.34883	39.6318	4.67969	5.98399
SMIM15	ENSG00000188725	590.152	-3.33838e-06	0.00144269	0.123041	0.929384	461.036	943.227	803.3	356.027	244.959	732.362
NDST4	ENSG00000138653	378.25	-2.24923e-06	0.00144269	0.12329	0.929384	189.349	583.645	759.118	143.008	80.5404	513.838
WRAP53	ENSG00000141499	469.155	4.43611e-06	0.00144269	0.123302	0.929384	504.813	299.172	337.775	574.381	706.254	392.535
NA	ENSG00000259363	10.8346	2.08457e-06	0.00144269	0.123335	0.929384	7.68639	4.32311	8.06908	19.9472	10.2004	14.7811
GRIA1	ENSG00000155511	1239.07	-2.98322e-06	0.00144269	0.123471	0.929384	760.751	1929.02	2040.85	596.08	534.417	1573.31
PLXNB2	ENSG00000196576	2018.6	4.19402e-06	0.00144269	0.123503	0.929384	1929.82	1144.21	1774.98	2516.69	3250.55	1495.34
RESF1	ENSG00000174718	707.757	-3.09164e-06	0.00144269	0.123678	0.929384	508.658	1068.14	1106.33	317.719	325.535	920.153
AHCTF1	ENSG00000153207	713.653	-2.96955e-06	0.00144269	0.123779	0.929384	554.991	1301.29	870.376	311.956	295.519	947.787
S100A13	ENSG00000189171	1627.42	4.09877e-06	0.00144269	0.123795	0.929384	1804.16	1064.6	1021.1	2164.18	2493.27	1217.19
MYT1L	ENSG00000186487	851.03	-4.45371e-06	0.00144269	0.123824	0.929384	891.383	1359.93	780.345	485.565	739.1	849.855
RASL11B	ENSG00000128045	360.887	3.9095e-06	0.00144269	0.123845	0.929384	402.982	218.892	231.297	565.48	472.253	274.418
DKK2	ENSG00000155011	213.464	3.64053e-06	0.00144269	0.123933	0.929384	240.378	88.4879	167.586	281.879	192.2	310.255
ETS1	ENSG00000134954	176.372	4.84564e-06	0.00144269	0.124015	0.929384	174.494	150.198	113.038	248.131	180.182	192.192
NEK2	ENSG00000117650	35.2068	-1.40486e-06	0.00144269	0.124233	0.929384	10.4801	26.8227	122.609	6.44371	2.44643	42.4388
SOHLH2	ENSG00000120669	145.268	-3.31232e-06	0.00144269	0.124277	0.929384	140.165	204.053	200.134	47.8738	117.978	161.407
MDK	ENSG00000110492	12804.7	4.70216e-06	0.00144269	0.124415	0.929384	13845.2	8144.99	9584.63	14858.5	19245.6	11149.3
BIK	ENSG00000100290	30.1999	-2.34432e-06	0.00144269	0.124586	0.929384	12.4562	61.5453	46.6335	24.6405	21.6968	14.2269
NFS1	ENSG00000244005	481.247	4.85962e-06	0.00144269	0.124839	0.929384	499.752	344.328	351.612	587.88	687.723	416.187
PLCD1	ENSG00000187091	730.116	3.52314e-06	0.00144269	0.124896	0.929384	849.622	289.508	541.2	757.384	1248.84	694.141
DENND4C	ENSG00000137145	229.294	-3.33473e-06	0.00144269	0.124901	0.929384	159.905	316.746	380.049	127.466	121.722	269.876
PIMREG	ENSG00000129195	132.17	-1.89074e-06	0.00144269	0.124951	0.929384	48.643	67.3166	439.887	44.0434	48.1381	144.994
FAM13B	ENSG00000031003	2476.33	-3.99819e-06	0.00144269	0.125122	0.929384	1842.41	3590.21	3525.47	1671.7	1444.4	2783.77
FAIM	ENSG00000158234	220.974	-4.83625e-06	0.00144269	0.12513	0.929384	203.078	316.73	258.08	173.564	152.067	222.327
POMGNT1	ENSG00000085998	2801.87	4.89266e-06	0.00144269	0.125218	0.929384	2838.33	1898.06	2174.52	3423.67	4251.89	2224.76
ACTA2	ENSG00000107796	764.338	1.97967e-06	0.00144269	0.125238	0.929384	870.322	207.359	326.952	1196.12	1858.43	126.846
PCSK7	ENSG00000160613	2537.38	4.86024e-06	0.00144269	0.125272	0.929384	2609.42	1844.51	1852.95	3043.02	3773.89	2100.53
NKAIN3	ENSG00000185942	298.006	-4.98366e-06	0.00144268	0.125484	0.929384	294.306	418.981	330.676	247.382	192.917	303.771
CHM	ENSG00000188419	582.211	-2.16356e-06	0.00144269	0.125505	0.929384	592.081	762.776	806.149	263.053	297.719	771.486
SLC29A3	ENSG00000198246	261.899	4.84483e-06	0.00144269	0.125514	0.929384	270.8	209.032	171.548	288.687	376.233	255.094
EEIG2	ENSG00000162636	1371.08	-4.089e-06	0.00144269	0.125628	0.929384	1056.8	1992.79	1891.2	848.178	890.102	1547.43
PRDM1	ENSG00000057657	16.101	1.88756e-06	0.00144269	0.125685	0.929384	14.2415	6.06094	7.76002	36.9562	25.6904	5.89677
KAT6A	ENSG00000083168	2926.01	-7.36821e-06	0.00144267	0.125748	0.929384	3152.18	3363.23	3260.51	2602.7	2403.38	2774.06
FHL3	ENSG00000183386	259.645	3.25387e-06	0.00144269	0.125841	0.929384	264.41	177.27	142.846	277.041	531.699	164.603
IRF1	ENSG00000125347	115.032	2.7423e-06	0.00144269	0.125848	0.929384	115.194	59.5583	69.9838	239.353	153.301	52.803
WDR54	ENSG00000005448	799.532	4.90253e-06	0.00144269	0.125993	0.929384	804.048	659.228	529.183	955.653	1161.18	687.902
NXN	ENSG00000167693	1020.93	2.9438e-06	0.00144269	0.126015	0.929384	1142.55	575.701	756.676	1051.7	1610.71	988.265
TTC3	ENSG00000182670	12510.1	-4.20054e-06	0.00144269	0.126062	0.929384	10686.2	17598	16581.3	7711.97	7735.35	14747.9
NA	ENSG00000214265	281.985	-3.61116e-06	0.00144269	0.126095	0.929384	281.938	393.597	362.966	138.285	156.422	358.701
KIF13A	ENSG00000137177	666.762	-5.43965e-06	0.00144268	0.126193	0.929384	596.742	908.437	800.553	540.101	498.959	655.781
LHFPL2	ENSG00000145685	879.561	-3.81403e-06	0.00144269	0.126227	0.929384	796.497	1641.97	765.433	609.346	529.637	934.477
PREX2	ENSG00000046889	121.968	-2.61969e-06	0.00144269	0.126312	0.929384	61.66	129.282	286.419	51.8148	77.0425	125.593
FHDC1	ENSG00000137460	1184.66	3.99457e-06	0.00144269	0.126323	0.929384	1274.07	829.731	729.189	1545.69	1868.68	860.622
ACAD10	ENSG00000111271	462.371	4.43246e-06	0.00144269	0.126389	0.929384	454.157	307.437	367.226	551.538	730.025	363.839
NA	ENSG00000242097	7.60279	-1.56017e-06	0.00144269	0.126422	0.929384	8.21307	17.2054	8.94441	1.1693	2.56592	7.51858
NGB	ENSG00000165553	23.0664	-2.312e-06	0.00144269	0.126439	0.929384	28.7872	42.0056	23.1338	8.18885	8.97458	27.3086
PRDX4	ENSG00000123131	1136.18	-5.48349e-06	0.00144268	0.12658	0.929384	1173.65	1516.88	1231.24	1193.13	930.56	771.629
SNX32	ENSG00000172803	215.449	4.07795e-06	0.00144269	0.126639	0.929384	146.449	177.525	201.769	323.218	270.756	172.979
TMEM176A	ENSG00000002933	280.056	3.93389e-06	0.00144269	0.126714	0.929384	187.77	299.15	177.479	409.613	401.792	204.531
MLN	ENSG00000096395	8.50272	-1.53955e-06	0.00144269	0.126798	0.929384	10.9439	12.681	14.3503	8.23529	0	4.80589
NFIC	ENSG00000141905	204.373	4.77227e-06	0.00144268	0.126823	0.929384	174.521	173.203	163.97	244.779	290.418	179.346
IGSF22	ENSG00000179057	73.1263	3.91279e-06	0.00144269	0.12698	0.929384	76.4574	45.7118	51.6034	94.2804	102.417	68.2875
ESCO2	ENSG00000171320	33.7911	-1.84626e-06	0.00144269	0.12706	0.929384	10.175	39.1674	93.4778	13.522	10.1489	36.2557
MTDH	ENSG00000147649	2034.96	-4.45343e-06	0.00144269	0.127123	0.929384	1677.86	2923.24	2626.61	1771.55	1147.49	2063.04
NA	ENSG00000272442	29.5736	-3.03933e-06	0.00144269	0.127131	0.929384	31.4077	35.4402	46.1213	16.3577	17.9819	30.1328
FBLN1	ENSG00000077942	1432.28	3.40305e-06	0.00144269	0.127133	0.929384	1596.81	599.663	1076.73	2015.87	2334.82	969.78
HSD17B12	ENSG00000149084	2141.46	-4.54335e-06	0.00144269	0.127166	0.929384	2230.98	3601.28	1750.96	1991.41	1513.03	1761.11
FRMPD3	ENSG00000147234	1503.36	-6.91077e-06	0.00144269	0.127205	0.929384	1404.16	1961.83	1907.84	1100.42	1682.36	963.536
UNC45A	ENSG00000140553	1249.98	4.62954e-06	0.00144269	0.127454	0.929384	1173.07	939.581	970.369	1723.62	1779.81	913.437
ATP8B3	ENSG00000130270	89.0774	-3.83475e-06	0.00144269	0.127623	0.929384	128.744	122.873	73.5461	52.9882	68.7332	87.5797
ACOXL	ENSG00000153093	18.1763	-2.39653e-06	0.00144269	0.127636	0.929384	33.0031	19.3454	19.9263	11.0972	18.1992	7.48673
SESTD1	ENSG00000187231	5006.86	-4.00205e-06	0.00144269	0.127637	0.929384	3773.26	7356.32	6939.64	2832.48	3522.01	5617.46
NR2F2	ENSG00000185551	78.3219	-2.10838e-06	0.00144269	0.127798	0.929384	40.155	34.1493	245.996	42.7069	47.2272	59.6965
ARFGEF3	ENSG00000112379	4765.42	-3.21979e-06	0.00144269	0.127968	0.929384	3203.21	8850.13	5790.54	2564.44	2393.81	5790.39
CCDC33	ENSG00000140481	74.8421	4.42538e-06	0.00144269	0.128082	0.929384	55.2613	68.3825	58.9328	72.5398	100.265	93.6715
NHERF2	ENSG00000065054	232.646	3.76748e-06	0.00144269	0.128285	0.929384	223.303	162.736	161.792	247.705	429.835	170.507
CISH	ENSG00000114737	188.971	2.85408e-06	0.00144269	0.128629	0.929384	219.323	103.135	134.23	242.663	244.422	190.052
HPDL	ENSG00000186603	30.3678	3.12001e-06	0.00144269	0.128661	0.929384	23.3131	16.2239	27.6203	42.1193	43.5827	29.3474
GNG10	ENSG00000242616	374.562	-3.84273e-06	0.00144269	0.128801	0.929384	320.16	621.178	419.465	261.069	202.342	423.156
TNPO2	ENSG00000105576	7907.71	4.17359e-06	0.00144269	0.128863	0.929384	8354.82	4958.49	5785.24	9905.03	12612.3	5830.35
PON2	ENSG00000105854	308.094	-2.49142e-06	0.00144269	0.128884	0.929384	223.582	305.134	633.114	181.837	149.293	355.603
CFAP299	ENSG00000197826	10.6822	-1.91378e-06	0.00144269	0.128922	0.929384	10.5523	15.6772	20.0383	3.05695	4.7518	10.0166
ERAP2	ENSG00000164308	17.6554	-2.15847e-06	0.00144269	0.128999	0.929384	31.6342	10.6068	30.1051	13.6865	6.59469	13.3049
YPEL3	ENSG00000090238	792.799	4.32579e-06	0.00144269	0.12906	0.929384	851.523	513.306	566.49	1024.75	1177.46	623.269
DCXR	ENSG00000169738	1525.22	4.7777e-06	0.00144269	0.129168	0.929384	1532.04	1249.58	1012.17	1586.93	2390.18	1380.42
MRPL14	ENSG00000180992	512.777	4.68903e-06	0.00144269	0.129171	0.929384	521.741	350.355	398.619	677.013	710.912	418.024
ZIC2	ENSG00000043355	293.88	-2.26695e-06	0.00144269	0.129203	0.929384	78.3244	417.169	683.618	233.149	93.391	257.628
FZD3	ENSG00000104290	2683.88	-3.34218e-06	0.00144269	0.129259	0.929384	1812.03	3421.28	4737.36	1297.52	1666.11	3168.96
GPR176	ENSG00000166073	620.778	3.72756e-06	0.00144269	0.129306	0.929384	712.049	461.091	287.282	639.89	1039.87	584.49
ZNF132	ENSG00000131849	186.05	-3.18009e-06	0.00144269	0.129374	0.929384	355.74	109.329	233.902	111.52	112.186	193.624
ADAM10	ENSG00000137845	1694.59	-4.07979e-06	0.00144269	0.129455	0.929384	1273.17	2390.47	2425.77	1191.32	1017.9	1868.94
NPR2	ENSG00000159899	783.012	5.82479e-06	0.00144268	0.129472	0.929384	687.954	704.22	625.397	944.966	1033.13	702.407
IPO7	ENSG00000205339	3318.67	-3.50018e-06	0.00144269	0.129549	0.929384	2083.49	5125.18	5017.64	2030.42	1893.36	3761.93
ATL2	ENSG00000119787	647.242	-3.49929e-06	0.00144269	0.129594	0.929384	495.574	899.069	991.334	375.462	329.614	792.398
NR3C1	ENSG00000113580	436.703	-4.85587e-06	0.00144268	0.129682	0.929384	420.746	572.354	537.557	332.334	280.661	476.569
GAB3	ENSG00000160219	17.8339	-1.71645e-06	0.00144269	0.129703	0.929384	13.659	19.8262	42.636	1.56567	17.6513	11.6655
LRRTM2	ENSG00000146006	529.64	-3.24228e-06	0.00144269	0.129704	0.929384	490.462	547.662	940.472	305.654	222.727	670.864
ZNF503	ENSG00000165655	486.78	-4.73177e-06	0.00144269	0.129709	0.929384	467.118	536.295	706.076	531.66	346.759	332.774
GNA13	ENSG00000120063	2032.21	-5.24498e-06	0.00144268	0.129721	0.929384	2018.98	2683.08	2341.8	1560.33	1370.59	2218.45
DHRS2	ENSG00000100867	267.556	-4.14407e-06	0.00144269	0.129831	0.929384	340.191	417.637	200.93	201.177	265.129	180.271
TMEM134	ENSG00000172663	312.589	7.91024e-06	0.0014427	0.129875	0.929384	309.053	194.759	243.607	432.211	476.451	219.456
BHLHE41	ENSG00000123095	41.1569	-2.43066e-06	0.00144269	0.129926	0.929384	55.4487	47.2554	57.5901	56.2116	12.1976	18.2379
BEX5	ENSG00000184515	413.327	-4.55417e-06	0.00144269	0.130022	0.929384	420.418	660.418	379.121	400.454	351.832	267.72
COL23A1	ENSG00000050767	14.8106	-1.20486e-06	0.00144269	0.130057	0.929384	1.35429	6.64179	61.4779	4.63307	2.54528	12.2114
CYP20A1	ENSG00000119004	198.219	-5.50881e-06	0.00144268	0.130067	0.929384	204.034	247.376	231.621	159.392	152.468	194.422
GNB1L	ENSG00000185838	97.3387	4.07538e-06	0.00144269	0.130244	0.929384	95.2734	60.0153	79.1223	88.837	150.307	110.477
TGFBR1	ENSG00000106799	3333.77	-4.11601e-06	0.00144269	0.130321	0.929384	3171.86	4330.49	4450.78	1875.96	2088.42	4085.09
SEMA5A	ENSG00000112902	366.137	-6.07446e-06	0.00144268	0.130444	0.929384	415.912	360.918	468.801	302.242	328.186	320.762
FUT10	ENSG00000172728	153.038	-4.91272e-06	0.00144268	0.130449	0.929384	154.766	192.119	188.366	142.479	98.3596	142.136
C2CD6	ENSG00000155754	9.23794	1.14228e-06	0.00144269	0.130484	0.929384	1.87345	1.88875	7.46485	4.22764	1.75451	38.2184
PACSIN3	ENSG00000165912	12.3635	-1.6912e-06	0.00144269	0.130605	0.929384	30.799	3.49288	18.8176	10.6	5.83322	4.63858
CDAN1	ENSG00000140326	455.1	5.92086e-06	0.00144269	0.130614	0.929384	441.377	331.377	361.695	521.009	690.313	384.827
NDN	ENSG00000182636	2923.14	4.86904e-06	0.00144268	0.130614	0.929384	3252.92	2263.54	1792.49	3116.43	4082.17	3031.27
GRM6	ENSG00000113262	35.5257	-3.09146e-06	0.00144269	0.130616	0.929384	63.5019	34.5599	37.0091	20.587	28.0582	29.4383
TCF7L2	ENSG00000148737	473.048	4.55824e-06	0.00144269	0.130636	0.929384	505.081	248.971	414.314	514.689	528.187	627.047
INPP4B	ENSG00000109452	53.3293	-3.62275e-06	0.00144269	0.130658	0.929384	48.5158	56.614	89.5716	42.0408	43.8064	39.4272
MPG	ENSG00000103152	487.845	4.19995e-06	0.00144269	0.130732	0.929384	537.173	324.588	321.563	583.378	757.612	402.757
LAGE3	ENSG00000196976	226.225	4.88246e-06	0.00144268	0.13079	0.929384	215.927	188.409	161.725	253.452	330.542	207.291
KASH5	ENSG00000161609	39.8245	2.15169e-06	0.00144269	0.130828	0.929384	21.2035	11.9241	43.4748	27.4832	102.919	31.9431
PLEKHG4B	ENSG00000153404	281.862	3.45632e-06	0.00144269	0.130972	0.929384	279.442	134.352	236.159	325.563	514.628	201.026
ZNF510	ENSG00000081386	718.198	-3.84252e-06	0.00144269	0.131059	0.929384	688.744	936.635	977.358	408.775	396.341	901.336
FAAP100	ENSG00000185504	1390.01	4.27393e-06	0.00144269	0.131066	0.929384	1382.76	1074.78	926.807	1490.78	2363.45	1101.48
RIMS1	ENSG00000079841	2548.65	-3.36558e-06	0.00144269	0.131133	0.929384	2160.94	4230.59	3048.85	1447.69	1146.79	3257.02
TMEM107	ENSG00000179029	295.704	5.52269e-06	0.00144268	0.131309	0.929384	292.825	219.238	244.891	353.957	374.943	288.372
DGKH	ENSG00000102780	503.125	-3.62653e-06	0.00144269	0.131371	0.929384	349.307	706.623	784.97	303.887	303.71	570.251
PDE2A	ENSG00000186642	558.139	-4.17766e-06	0.00144269	0.131396	0.929384	511.644	817.397	667.014	342.442	357.379	652.957
HEG1	ENSG00000173706	1175.32	-6.26755e-06	0.00144268	0.131472	0.929384	1112.99	1492.66	1375.04	973.693	1108.28	989.269
LCTL	ENSG00000188501	33.5075	-2.26576e-06	0.00144269	0.131634	0.929384	85.313	19.0706	31.0258	24.1405	26.2711	15.2242
TRIT1	ENSG00000043514	366.826	-5.05572e-06	0.00144268	0.13168	0.929384	334.749	479.061	462.229	327.109	241.742	356.069
ZNF585B	ENSG00000245680	367.483	-3.59311e-06	0.00144269	0.131695	0.929384	338.756	471.38	536.356	200.372	194.099	463.936
FSIP1	ENSG00000150667	19.4501	-2.60141e-06	0.00144269	0.131756	0.929384	23.2882	23.4583	29.3733	15.3456	8.05723	17.1778
TEK	ENSG00000120156	58.808	-2.4099e-06	0.00144269	0.131867	0.929384	42.6583	39.766	150.439	24.9325	38.4577	56.5946
PRSS12	ENSG00000164099	261.359	3.24535e-06	0.00144269	0.131873	0.929384	163.212	146.586	282.275	210.724	541.018	224.337
CGGBP1	ENSG00000163320	2159.35	-3.9504e-06	0.00144269	0.131885	0.929384	1895.39	3086.22	2801.41	1322.35	1224.05	2626.68
POLL	ENSG00000166169	614.183	4.25985e-06	0.00144269	0.131948	0.929384	654.569	460.539	381.122	739.127	952.863	496.878
BCAM	ENSG00000187244	843.093	-4.17493e-06	0.00144269	0.132131	0.929384	598.198	1274.44	1138.62	841.219	550.435	655.645
NR2F1	ENSG00000175745	96.4846	-1.69376e-06	0.00144269	0.132378	0.929384	16.9267	90.6844	304.959	36.9845	20.4076	108.945
ENTPD7	ENSG00000198018	390.487	-5.40119e-06	0.00144268	0.132403	0.929384	359.018	511.188	475.871	328.685	287.686	380.476
NAGLU	ENSG00000108784	578.059	4.2467e-06	0.00144269	0.132488	0.929384	625.93	407.538	374.57	762.889	842.238	455.19
WDR33	ENSG00000136709	2440.55	-6.46104e-06	0.00144268	0.132563	0.929384	2472.87	2853.78	2909.04	2049.43	1913.78	2444.42
ZNF804B	ENSG00000182348	40.8233	-1.8175e-06	0.00144269	0.132574	0.929384	13.6415	79.5714	79.5292	10.5122	10.2803	51.4053
NA	ENSG00000198857	23.3123	-2.86049e-06	0.00144269	0.132587	0.929384	22.0711	31.3349	36.0053	14.0657	15.3395	21.0576
POLE2	ENSG00000100479	44.5211	-3.33197e-06	0.00144269	0.132598	0.929384	52.0367	44.4414	69.003	40.7636	22.3524	38.5293
GJD2	ENSG00000159248	37.002	2.36476e-06	0.00144269	0.132608	0.929384	32.8036	26.7982	15.6336	26.8812	91.1539	28.7417
OXLD1	ENSG00000204237	416.35	4.13154e-06	0.00144269	0.13267	0.929384	459.647	322.14	227.165	493.83	626.984	368.334
HSPB8	ENSG00000152137	103.423	2.54632e-06	0.00144269	0.132776	0.929384	106.93	64.2271	45.6934	203.445	157.692	42.5509
SRA1	ENSG00000213523	878.848	4.47545e-06	0.00144269	0.132811	0.929384	774.978	888.032	502.598	1011.95	1317.46	778.064
ARL5A	ENSG00000162980	523.312	-4.13383e-06	0.00144269	0.133025	0.929384	498.886	642.217	732.092	354.562	292.17	619.946
LRR1	ENSG00000165501	99.0104	-3.60835e-06	0.00144269	0.133069	0.929384	87.5668	106.99	168.442	71.7212	55.3422	104
GCSAM	ENSG00000174500	58.1234	-1.62528e-06	0.00144269	0.133111	0.929384	9.90355	188.279	52.4884	23.3993	11.4736	63.1968
NA	ENSG00000227992	16.4383	-1.61216e-06	0.00144269	0.13326	0.929384	4.35575	41.9567	25.5868	3.59461	6.26177	16.8744
LEMD3	ENSG00000174106	713.229	-4.64799e-06	0.00144269	0.133347	0.929384	677.85	912.916	916.352	478.221	481.036	813.001
RABAC1	ENSG00000105404	986.93	4.19383e-06	0.00144269	0.133428	0.929384	1049.82	730.668	619.272	1181.4	1567.12	773.294
TNC	ENSG00000041982	2719.47	3.03411e-06	0.00144269	0.133622	0.929384	2546.19	1985.83	1528.18	4438.17	4685.06	1133.41
MYORG	ENSG00000164976	690.627	5.99805e-06	0.00144268	0.133784	0.929384	676.056	569.873	548.894	887.46	789.327	672.149
AKAP14	ENSG00000186471	7.23245	1.74149e-06	0.00144269	0.133858	0.929384	5.30584	4.39765	2.88376	11.6949	7.7514	11.3612
PALS2	ENSG00000105926	217.93	-4.43325e-06	0.00144269	0.133867	0.929384	236.245	228.698	307.908	130.458	166.296	237.973
PEX11A	ENSG00000166821	95.0911	-4.13172e-06	0.00144269	0.134099	0.929384	127.555	86.4365	125.314	96.759	72.5484	61.9341
DEK	ENSG00000124795	1222.92	-2.73287e-06	0.00144269	0.134113	0.929384	809.209	1455.72	2432.09	583.035	449.624	1607.83
RBM12B	ENSG00000183808	1011.65	-4.52517e-06	0.00144269	0.134151	0.929384	894.298	1122.9	1549.42	637.335	798.921	1067.02
PHF3	ENSG00000118482	1416.58	-3.59016e-06	0.00144269	0.134198	0.929384	1221.24	1930.15	2025.26	753.889	770.633	1798.31
KCNG1	ENSG00000026559	76.4482	2.25696e-06	0.00144269	0.134361	0.929384	88.2556	30.6544	34.2188	114.987	160.964	29.6096
RNASEH1P1	ENSG00000265790	31.3843	-1.30315e-06	0.00144269	0.134363	0.929384	55.7283	68.7284	17.3946	1.17579	43.2569	2.02162
ABHD14A-ACY1	ENSG00000114786	42.5398	2.9628e-06	0.00144269	0.134363	0.929384	47.6441	28.4803	19.4693	41.7593	71.1906	46.6952
LMO1	ENSG00000166407	423.73	5.79003e-06	0.00144269	0.134431	0.929384	441.813	257.451	353.938	566.467	544.411	378.299
SGPP2	ENSG00000163082	33.7469	-2.79372e-06	0.00144269	0.13444	0.929384	27.3172	39.2639	62.4985	15.1904	30.8228	27.3885
TREX1	ENSG00000213689	20.3168	2.58461e-06	0.00144269	0.134501	0.929384	16.632	12.5223	13.5197	30.6263	32.4404	16.1603
PTPN13	ENSG00000163629	1845.53	-6.99595e-06	0.0014427	0.134617	0.929384	977.507	3344.23	2598.15	1020.86	1053.11	2079.35
PROCA1	ENSG00000167525	241.511	4.34018e-06	0.00144269	0.134688	0.929384	265.512	179.014	148.721	282.815	347.952	225.055
PRKG1	ENSG00000185532	2465.36	-4.05198e-06	0.00144269	0.134746	0.929384	1767.8	4471.42	2949.8	1499.1	1086.49	3017.57
TNPO1	ENSG00000083312	2966.67	4.069e-07	0.00144269	0.134749	0.929384	2302.87	4165.98	4326.26	1868.2	1556.9	3579.84
WDR35	ENSG00000118965	346.928	-3.23493e-06	0.00144269	0.134768	0.929384	235.068	491.613	564.456	187.708	184.325	418.395
DPYD	ENSG00000188641	77.967	-2.70246e-06	0.00144269	0.134786	0.929384	62.7563	115.826	120.606	78.582	19.8182	70.2131
LMOD1	ENSG00000163431	48.5586	2.31804e-06	0.00144269	0.134833	0.929384	47.7713	26.8308	23.7951	61.9159	110.485	20.5531
SYNPO	ENSG00000171992	259.814	2.09618e-06	0.00144269	0.13489	0.929384	325.365	82.8196	95.5447	368.062	610.309	76.7819
ARHGAP40	ENSG00000124143	6.81188	-1.47694e-06	0.00144269	0.13489	0.929384	4.56075	16.4985	8.58668	4.58636	3.25478	3.38418
GTPBP10	ENSG00000105793	340.315	-3.92797e-06	0.00144269	0.134951	0.929384	290.724	472.001	462.985	243.892	182.319	389.972
LOC101927446	ENSG00000105793	340.315	-3.92797e-06	0.00144269	0.134951	0.929384	290.724	472.001	462.985	243.892	182.319	389.972
TRMT2A	ENSG00000099899	369.415	4.304e-06	0.00144269	0.135058	0.929384	375.774	223.828	305.042	446.175	559.442	306.23
AKAP7	ENSG00000118507	96.2898	-3.95239e-06	0.00144269	0.135306	0.929384	94.4745	122.601	129.686	78.7902	51.5178	100.67
KCNAB1	ENSG00000169282	609.505	-2.53828e-06	0.00144269	0.135386	0.929384	292.143	1307.68	773.641	243.078	281.01	759.481
EVX1	ENSG00000106038	6.00137	1.09315e-06	0.00144269	0.135403	0.929384	4.79021	0	2.51931	12.2853	14.6158	1.79762
SLC30A3	ENSG00000115194	24.01	2.21914e-06	0.00144269	0.135516	0.929384	22.0371	15.4399	9.76193	22.2989	57.1626	17.3597
SPP2	ENSG00000072080	16.6077	-2.49685e-06	0.00144269	0.135583	0.929384	15.8613	28.3758	20.893	9.55318	12.553	12.4102
PLAGL1	ENSG00000118495	111.762	-1.99212e-06	0.00144269	0.135598	0.929384	42.4313	110.011	306.824	31.9225	41.154	138.231
MPST	ENSG00000128309	547.833	3.63204e-06	0.00144269	0.135627	0.929384	563.198	360.616	366.309	754.926	901.156	340.792
AASS	ENSG00000008311	274.846	-2.8277e-06	0.00144269	0.135744	0.929384	209.617	476.185	362.489	177.208	81.6409	341.939
CUL2	ENSG00000108094	967.752	-4.96133e-06	0.00144268	0.135796	0.929384	869.84	1264.92	1230.6	670.86	735.094	1035.19
MAD2L1	ENSG00000164109	235.085	-2.55201e-06	0.00144269	0.135869	0.929384	99.3061	282.588	532.758	122.817	115.277	257.765
GADD45B	ENSG00000099860	128.429	3.48674e-06	0.00144269	0.135897	0.929384	89.6702	145.045	64.1208	142.268	213.812	115.659
FARS2	ENSG00000145982	308.469	4.99554e-06	0.00144268	0.135991	0.929384	313.313	240.12	225.849	355.059	430.496	285.977
EARS2	ENSG00000103356	777.284	4.07087e-06	0.00144268	0.136095	0.929384	488.341	659.729	829.074	958.612	898.678	829.27
NA	ENSG00000268869	5.63878	-1.26319e-06	0.00144269	0.136204	0.929384	12.9239	5.91906	7.00109	6.01589	1.29126	0.681439
B3GNT8	ENSG00000177191	58.2769	3.00203e-06	0.00144269	0.136208	0.929384	50.3946	35.3539	43.5607	73.2697	110.354	36.7284
ZNF268	ENSG00000090612	635.428	-2.79015e-06	0.00144269	0.13624	0.929384	416.181	1159.06	851.317	248.943	302.898	834.175
BBS7	ENSG00000138686	795.96	-3.81763e-06	0.00144269	0.136322	0.929384	781.322	1236.02	857.653	472.833	449.854	978.079
TDRP	ENSG00000180190	386.326	-4.64477e-06	0.00144269	0.13635	0.929384	416.202	512.337	427.809	263.369	257.058	441.179
PDRG1	ENSG00000088356	1225.75	4.81411e-06	0.00144268	0.136382	0.929384	1200.66	976.736	897.922	1597.31	1710.21	971.664
STOX1	ENSG00000165730	29.2225	-2.32485e-06	0.00144269	0.136385	0.929384	42.2963	60.1797	15.3022	21.256	12.654	23.6469
IARS2	ENSG00000067704	431.382	-3.25162e-06	0.00144269	0.136411	0.929384	306.062	634.814	658.26	515.833	285.407	187.914
PTCHD1	ENSG00000165186	165.768	-3.15018e-06	0.00144269	0.136429	0.929384	170.752	313.739	133.072	67.2816	156.253	153.507
NA	ENSG00000230982	50.1747	-2.80072e-06	0.00144269	0.136485	0.929384	51.2809	64.7028	76.8923	20.1525	25.2017	62.8178
USP34	ENSG00000115464	3391.92	-3.37231e-06	0.00144269	0.136489	0.929384	2727.84	5202.3	4568.94	1774.49	1714.83	4363.14
ERBB2	ENSG00000141736	893.411	3.91994e-06	0.00144269	0.136505	0.929384	878.801	484.909	782.139	1242.97	1331.78	639.866
ZNF33A	ENSG00000189180	1911.06	-3.81477e-06	0.00144269	0.136516	0.929384	1737.72	2614.07	2548.25	1065.9	1110.26	2390.19
SCN9A	ENSG00000169432	7542.84	-3.07878e-06	0.00144269	0.136586	0.929384	5508.28	12370.5	9715.29	4611.16	4016.29	9035.55
KCNN1	ENSG00000105642	487.896	2.64209e-06	0.00144269	0.136589	0.929384	560.655	176.273	306.677	590.829	1050.08	242.862
PRLHR	ENSG00000119973	140.434	2.62182e-06	0.00144269	0.136599	0.929384	169.91	81.1765	49.2356	128.665	307.761	105.857
HPF1	ENSG00000056050	398.703	-3.58558e-06	0.00144269	0.136603	0.929384	318.076	517.412	619.697	267.865	198.998	470.173
FGD4	ENSG00000139132	1044.36	-3.23729e-06	0.00144269	0.13694	0.929384	693.064	1554.01	1628.78	583.735	530.074	1276.5
RRP7A	ENSG00000189306	1208.48	5.19141e-06	0.00144268	0.136984	0.929384	1117.03	956.498	1001.58	1772.41	1371.96	1031.38
PTPRK	ENSG00000152894	905.485	4.78761e-06	0.00144268	0.137053	0.929384	776.381	722.146	771.583	1272.95	1204.86	684.983
SPATA18	ENSG00000163071	21.9918	2.18777e-06	0.00144269	0.137084	0.929384	21.9654	13.2069	8.49754	28.8575	45.0214	14.4019
VPS37D	ENSG00000176428	254.656	3.28278e-06	0.00144269	0.137111	0.929384	282.791	146.84	155.402	277.376	486.863	178.666
S100A3	ENSG00000188015	7.51189	-1.35599e-06	0.00144269	0.137143	0.929384	18.597	13.7111	1.94459	3.46389	2.19254	5.16231
PLCXD3	ENSG00000182836	985.295	-2.88712e-06	0.00144269	0.137455	0.929384	454.972	2101.4	1432.14	287.244	229.623	1406.4
APBA3	ENSG00000011132	237.516	3.29299e-06	0.00144269	0.13755	0.929384	234.476	124.2	187.295	257.056	461.963	160.105
LRPAP1	ENSG00000163956	2725.61	4.78954e-06	0.00144269	0.13763	0.929384	2794.51	1801.48	2233.14	3531.81	3746.46	2246.28
NUP62CL	ENSG00000198088	54.7036	-2.24306e-06	0.00144269	0.137874	0.929384	41.857	63.6026	112.521	23.0267	14.9195	72.2953
NA	ENSG00000228897	15.5864	2.38738e-06	0.00144269	0.137958	0.929384	11.1471	8.47241	12.1019	17.6376	27.988	16.1712
SHC3	ENSG00000148082	597.165	-2.74645e-06	0.00144269	0.138008	0.929384	332.189	968.305	982.748	270.476	265.744	763.53
PCED1A	ENSG00000132635	671.609	5.41883e-06	0.00144268	0.138271	0.929384	684.828	522.969	516.226	800.553	880.944	624.134
ID2	ENSG00000115738	1053.44	-5.15078e-06	0.00144268	0.138389	0.929384	1087.23	1102.95	1447.99	686.78	914.115	1081.59
ROCK2	ENSG00000134318	782.826	-3.46636e-06	0.00144269	0.138451	0.929384	600.059	1140.21	1127.43	451.245	412.644	965.374
CNTN3	ENSG00000113805	13.175	-1.5468e-06	0.00144269	0.138549	0.929384	4.69499	28.0553	25.1911	2.01023	5.52987	13.5684
AMIGO1	ENSG00000181754	1638.74	4.54658e-06	0.00144269	0.138562	0.929384	1551.89	1022.66	1499.72	1928.29	2477.65	1352.22
MAP4K2	ENSG00000168067	195.414	2.81742e-05	0.00144282	0.138567	0.929384	201.599	105.271	168.273	223.645	292.04	181.659
MYO9A	ENSG00000066933	3147.47	-3.97857e-06	0.00144269	0.138614	0.929384	2503.82	5154.23	3859.48	1686.65	1770.6	3910.03
C9orf72	ENSG00000147894	1241.39	-3.53215e-06	0.00144269	0.138649	0.929384	978.818	1968.71	1583.58	935.343	552.168	1429.72
LDB2	ENSG00000169744	165.797	-3.01978e-06	0.00144269	0.138818	0.929384	108.94	260.945	253.57	117.161	66.1577	188.009
TUFM	ENSG00000178952	4023.93	4.58908e-06	0.00144269	0.138868	0.929384	4323.84	2701.81	3002.15	4665.76	6010.1	3439.9
SYTL2	ENSG00000137501	152.138	-2.6159e-06	0.00144269	0.138872	0.929384	172.379	331.935	83.1456	93.9781	61.2374	170.155
AP1M1	ENSG00000072958	3516.32	4.08489e-06	0.00144269	0.138902	0.929384	3845.63	2438.29	2279.88	3879.77	5797.13	2857.21
ANKRD45	ENSG00000183831	60.5925	-4.01052e-06	0.00144269	0.138936	0.929384	57.2933	77.8859	81.7508	44.3055	46.693	55.6265
UBXN7	ENSG00000163960	3245.79	-5.28332e-06	0.00144268	0.138967	0.929384	2990.14	3939.21	4240.01	2547.62	2335.55	3422.23
TENT5A	ENSG00000112773	263.158	-2.05834e-06	0.00144269	0.13899	0.929384	101.162	583.393	383.024	168.317	40.8703	302.18
PIK3C2A	ENSG00000011405	825.029	-2.99661e-06	0.00144269	0.139107	0.929384	630.065	1292.85	1176.14	391.878	356.663	1102.57
VSNL1	ENSG00000163032	210.994	-1.97692e-06	0.00144269	0.139181	0.929384	56.0491	605.665	203.117	114.852	58.2445	228.033
PGAP6	ENSG00000129925	1115.87	3.62614e-06	0.00144269	0.139213	0.929384	1283.66	589.969	765.527	1250.46	1926.25	879.346
ECSIT	ENSG00000130159	705.876	4.08961e-06	0.00144269	0.139312	0.929384	737.383	496.632	483.847	777.52	1181.97	557.906
NTRK3	ENSG00000140538	218.706	-3.78895e-06	0.00144269	0.139353	0.929384	159.2	334.005	296.219	139.603	151.634	231.573
FBLL1	ENSG00000188573	939.385	3.77342e-06	0.00144269	0.139433	0.929384	847.622	884.294	512.091	863.927	1720.08	808.293
NEMF	ENSG00000165525	513.959	-2.82829e-06	0.00144269	0.139639	0.929384	362.825	685.727	902.894	254.72	198.037	679.551
STK17A	ENSG00000164543	297.871	-4.89122e-06	0.00144268	0.139704	0.929384	260.431	420.282	354.403	250.867	216.286	284.959
VPS13A	ENSG00000197969	1256.63	-2.53134e-06	0.00144269	0.139818	0.929384	822.171	2392.7	1657.18	372.812	568.072	1726.86
GMFB	ENSG00000197045	1233.98	-2.87992e-06	0.00144269	0.139865	0.929384	875.746	2040.56	1748.61	608.009	484.928	1646.04
NINJ1	ENSG00000131669	251.694	3.67638e-06	0.00144269	0.139901	0.929384	257.877	158.795	181.19	258.787	457.216	196.3
IZUMO4	ENSG00000099840	51.6462	3.37766e-06	0.00144269	0.13994	0.929384	53.4641	33.2781	33.6733	83.0255	58.2113	48.2251
HPX	ENSG00000110169	90.7047	2.68216e-06	0.00144269	0.14001	0.929384	60.2684	54.7062	80.2919	48.0807	88.3559	212.525
RDH10	ENSG00000121039	504.248	-1.39634e-06	0.00144269	0.140049	0.929384	406.956	786.264	694.579	384.904	158.092	594.69
GPC3	ENSG00000147257	200.706	-2.4197e-06	0.00144269	0.14014	0.929384	79.6059	174.925	529.783	177.689	134.446	107.786
BTN2A2	ENSG00000124508	430.306	2.73091e-06	0.00144269	0.140247	0.929384	508.349	190.545	238.752	814.88	620.542	208.768
PYGO1	ENSG00000171016	442.22	-3.2232e-06	0.00144269	0.140368	0.929384	364.671	684.468	589.584	204.431	238.721	571.442
TBC1D30	ENSG00000111490	470.296	6.13564e-06	0.00144268	0.140407	0.929384	397.426	369.957	463.947	526.873	564.135	499.438
TAX1BP3	ENSG00000213977	1124.99	4.25544e-06	0.00144269	0.140601	0.929384	1287.4	781.529	697.429	1446.28	1573.18	964.116
NA	ENSG00000214617	7.23482	1.35195e-06	0.00144269	0.1407	0.929384	3.56102	3.80113	3.11606	9.5922	20.6199	2.7186
GOLGA4	ENSG00000144674	1097.7	-3.54817e-06	0.00144269	0.140738	0.929384	967.252	1483.85	1545.94	525.922	676.587	1386.68
NA	ENSG00000253896	12.7174	-1.85138e-06	0.00144269	0.140926	0.929384	28.6907	15.799	8.82835	10.2102	3.59884	9.17726
HYKK	ENSG00000188266	24.2703	-2.48066e-06	0.00144269	0.14101	0.929384	30.8151	39.6211	24.1753	21.6447	8.05413	21.3112
SCAF11	ENSG00000139218	1158.28	-1.01502e-05	0.00144271	0.141136	0.929384	956.459	1589.66	1695.64	660.847	571.064	1475.99
MSX1	ENSG00000163132	125.532	2.76405e-06	0.00144269	0.141309	0.929384	93.8329	37.2936	144.215	149.271	99.7926	228.79
TMEM132A	ENSG00000006118	8924.83	4.73303e-06	0.00144268	0.141341	0.929384	8921.94	6251.45	7249.39	9862.02	13720.6	7543.51
NA	ENSG00000123870	29.7163	-1.94506e-06	0.00144269	0.141388	0.929384	10.177	72.75	38.412	22.2942	23.4283	11.2367
AVIL	ENSG00000135407	133.656	-4.54442e-06	0.00144269	0.141756	0.929384	161.704	123.32	184.324	111.642	93.8583	127.087
ANKRD44	ENSG00000065413	138.946	-2.67488e-06	0.00144269	0.14179	0.929384	113.733	217.567	201.588	54.757	55.7903	190.239
PARM1	ENSG00000169116	5054.59	5.27364e-06	0.00144268	0.141834	0.929384	4153.98	4736.91	4060.82	5497.68	4438.43	7439.71
NPTX2	ENSG00000106236	515.795	4.40286e-06	0.00144269	0.141837	0.929384	328.745	565.195	384.399	655.963	443.132	717.334
RYR3	ENSG00000198838	531.393	-2.3758e-06	0.00144269	0.141925	0.929384	252.045	889.224	941.128	244.332	160.554	701.078
BTBD7	ENSG00000011114	1060.38	-5.88975e-06	0.00144268	0.141961	0.929384	1125.56	1300.87	1169.96	754.128	957.414	1054.32
SLC9A3-OT1	ENSG00000188242	294.804	5.02517e-06	0.00144268	0.141962	0.929384	256.728	210.162	281.585	386.974	368.384	264.99
AHI1	ENSG00000135541	532.741	-2.75683e-06	0.00144269	0.142288	0.929384	411.303	936.177	679.98	209.062	227.756	732.17
LHFPL1	ENSG00000182508	8.81402	-1.62323e-06	0.00144269	0.142426	0.929384	11.9472	19.2278	7.75635	2.52772	3.07609	8.34894
COPZ2	ENSG00000005243	7.68413	1.24988e-06	0.00144269	0.14249	0.929384	4.58497	1.48415	4.34265	9.5263	24.0854	2.08133
PRTG	ENSG00000166450	1257.77	-2.69573e-06	0.00144269	0.142579	0.929384	693.291	1484.28	2625.19	488.742	730.852	1524.25
BRCA1	ENSG00000012048	96.0213	-1.97165e-06	0.00144269	0.142631	0.929384	71.5205	68.2895	252.07	32.24	22.0425	129.966
RPP25L	ENSG00000164967	180.145	4.00215e-06	0.00144269	0.14275	0.929384	192.366	107.814	138.233	206.288	277.21	158.961
MSC	ENSG00000178860	153.827	3.2482e-06	0.00144269	0.142759	0.929384	131.496	133.245	90.2678	297.73	172.31	97.9124
CFAP276	ENSG00000179902	13.195	-2.09819e-06	0.00144269	0.142846	0.929384	25.4546	11.3377	16.5828	6.74397	10.8988	8.15184
METRNL	ENSG00000176845	384.904	3.66536e-06	0.00144268	0.142922	0.929384	393.84	313.679	249.027	464.026	564.295	324.555
XIAP	ENSG00000101966	1424.6	-4.6009e-06	0.00144269	0.143054	0.929384	1198.8	1993.57	1787.01	1042.47	996.559	1529.17
NCDN	ENSG00000020129	3834.71	6.22673e-06	0.00144268	0.143113	0.929384	3769.32	3158.34	2921	4236.12	5468.73	3454.76
SNHG4	ENSG00000281398	30.8551	-2.78753e-06	0.00144269	0.143244	0.929384	30.3324	42.2448	45.3792	15.3951	17.4188	34.3602
LRP4	ENSG00000134569	317.215	-1.99225e-06	0.00144269	0.143254	0.929384	142.373	124.72	1021.62	229.297	118.575	266.71
NHLRC4	ENSG00000257108	151.434	3.00678e-06	0.00144269	0.143273	0.929384	162.016	83.7843	96.2678	225.71	256.892	83.9348
TCTE1	ENSG00000146221	130.976	3.64201e-06	0.00144269	0.14329	0.929384	159.739	75.5439	77.5832	145.728	187.639	139.624
MRPL55	ENSG00000162910	558.946	4.67588e-06	0.00144268	0.143328	0.929384	588.274	438.036	378.241	644.368	805.494	499.262
CHMP1A	ENSG00000131165	3391.15	4.46634e-06	0.00144269	0.143333	0.929384	3536.37	2617.54	2225.11	3538.44	5546.99	2882.45
TSPAN1	ENSG00000117472	19.4705	2.05535e-06	0.00144269	0.14334	0.929384	15.9471	9.90838	11.7461	13.8983	49.6456	15.6777
DAZAP1	ENSG00000071626	1514.74	4.62795e-06	0.00144268	0.143413	0.929384	1491.91	1073.44	1289.65	1950.76	2002.75	1279.94
FZD5	ENSG00000163251	132.899	-3.42055e-06	0.00144269	0.143414	0.929384	110.393	213.961	162.649	78.2341	77.1366	155.018
MYH11	ENSG00000133392	29.4028	-2.45661e-06	0.00144269	0.143459	0.929384	42.1771	38.0391	35.0543	12.6874	11.6007	36.8585
XKR7	ENSG00000260903	6587.83	4.68696e-06	0.00144268	0.143562	0.929384	6162.43	5770.78	4622.1	8111.04	9712.89	5147.74
SLC43A2	ENSG00000167703	4051.4	4.76934e-06	0.00144268	0.143577	0.929384	4051.3	3050.47	3113.24	3962.58	6373.55	3757.26
HHLA2	ENSG00000114455	15.7689	-2.40281e-06	0.00144269	0.143613	0.929384	17.9477	23.1519	21.0507	7.07763	11.6515	13.734
CLDN18	ENSG00000066405	5.92243	-1.46142e-06	0.00144269	0.143646	0.929384	6.02798	8.41241	12.0389	2.93478	1.07531	5.04521
FSD1	ENSG00000105255	1665.69	4.39798e-06	0.00144269	0.143648	0.929384	1808.45	1148.4	1178.87	2034.9	2456.36	1367.15
HOMER1	ENSG00000152413	644.37	-3.36485e-06	0.00144269	0.143736	0.929384	462.375	959.67	940.366	366.092	353.921	783.794
TASOR2	ENSG00000108021	1213.11	-3.42237e-06	0.00144269	0.143814	0.929384	848.519	1889.73	1693.85	601.42	829.998	1415.12
RBM11	ENSG00000185272	125.368	-2.84027e-06	0.00144269	0.14383	0.929384	101.616	194.349	178.827	54.1514	58.5828	164.682
CIB2	ENSG00000136425	1715.21	4.58846e-06	0.00144269	0.143991	0.929384	1946.3	1210.81	1139.33	2046.17	2362.56	1586.07
IGFL4	ENSG00000204869	61.5769	-3.50858e-06	0.00144269	0.144009	0.929384	46.4588	88.2458	89.5967	51.8625	42.7566	50.5411
CLIP3	ENSG00000105270	8466.65	4.40072e-06	0.00144269	0.14404	0.929384	9052.73	6269.78	5703.7	10345	12653	6775.65
NFIB	ENSG00000147862	445.772	-5.90659e-07	0.00144268	0.144096	0.929384	455.126	692.751	418.612	427.225	273.666	407.249
FOS	ENSG00000170345	293.16	-1.77974e-06	0.00144269	0.144129	0.929384	104.691	683.81	433.463	52.9358	60.862	423.201
INPPL1	ENSG00000165458	1275.69	-7.84878e-07	0.00144269	0.144268	0.929384	1415.97	771.048	855.333	1779.3	1972.05	860.462
FBXO31	ENSG00000103264	1509.77	4.20782e-06	0.00144269	0.144291	0.929384	1467.44	1251.17	997.979	1917.35	2328.11	1096.59
BLTP1	ENSG00000138688	4621.66	-2.47124e-06	0.00144269	0.144322	0.929384	2639.66	8572.13	6706.08	1614.94	1791.64	6405.53
A4GALT	ENSG00000128274	803.873	3.87005e-06	0.00144269	0.144324	0.929384	937.354	518.159	488.48	945.085	1264.72	669.437
GDF6	ENSG00000156466	490.178	-5.17417e-06	0.00144268	0.144332	0.929384	520.167	597.802	556.335	380.875	367.38	518.509
MGAT4A	ENSG00000071073	1032.51	-2.90724e-06	0.00144269	0.14447	0.929384	588.087	1639.12	1652.8	662.942	420.808	1231.31
LOC728485	ENSG00000267260	94.2526	4.15583e-06	0.00144269	0.144548	0.929384	100.932	68.1452	63.1318	97.9155	127.689	107.703
TRIM9	ENSG00000100505	1421.81	-2.79335e-06	0.00144269	0.144552	0.929384	943.757	2657	1780.76	542.64	758.501	1848.23
SLC19A1	ENSG00000173638	391.764	5.03005e-06	0.00144268	0.144674	0.929384	384.595	275.609	338.15	394.75	558.981	398.497
SLC29A1	ENSG00000112759	682.207	5.20312e-06	0.00144268	0.144741	0.929384	504.948	549.003	692.771	721.701	960.093	664.728
HMGB1P31	ENSG00000233266	7.92573	-1.72258e-06	0.00144269	0.144813	0.929384	8.59169	9.20337	15.4255	4.75592	6.28825	3.28968
ZNF500	ENSG00000103199	540.121	2.29832e-06	0.00144269	0.144814	0.929384	612.094	288.631	374.148	586.438	961.866	417.55
CTSZ	ENSG00000101160	66.2246	2.85251e-06	0.00144269	0.144915	0.929384	85.6223	28.3943	34.6903	104.233	64.7279	79.6795
B4GAT1	ENSG00000174684	2462.71	4.51418e-06	0.00144269	0.144995	0.929384	2438.15	2095.01	1620.56	2853.69	3761.75	2007.08
NA	ENSG00000283241	32.3424	1.6741e-06	0.00144269	0.14509	0.929384	1.36189	30.7219	24.4943	33.8547	20.5768	83.0451
SHARPIN	ENSG00000179526	628.569	4.08795e-06	0.00144269	0.145152	0.929384	625.802	469.225	444.28	729.852	1032.97	469.288
DHDH	ENSG00000104808	26.1787	2.27325e-06	0.00144269	0.145159	0.929384	16.6375	12.4103	23.9573	51.1282	38.572	14.3669
ZNF107	ENSG00000196247	173.06	-3.195e-06	0.00144269	0.145167	0.929384	114.364	230.302	295.369	115.196	89.6702	193.459
TBL3	ENSG00000183751	915.734	4.86683e-06	0.00144268	0.145191	0.929384	841.545	748.466	730.358	1036.67	1379.08	758.283
TNNI1	ENSG00000159173	122.516	2.18629e-06	0.00144269	0.145281	0.929384	135.618	39.1633	72.7579	118.271	316.611	52.6773
POM121	ENSG00000196313	1560.88	3.80729e-06	0.00144269	0.145308	0.929384	1960.28	1004.3	799.877	2157.06	1524.3	1919.45
ASGR1	ENSG00000141505	360.51	-2.80482e-05	0.00144282	0.145313	0.929384	363.767	266.125	269.549	406.257	551.121	306.24
CEP120	ENSG00000168944	691.832	-3.97712e-06	0.00144269	0.145335	0.929384	606.326	1059.81	811.83	393.679	461.54	817.812
CAMK2G	ENSG00000148660	2881.96	4.58718e-06	0.00144269	0.145448	0.929384	2969.51	2115.53	2141.56	3559.31	4204.11	2301.76
NA	ENSG00000235946	37.4293	-3.14589e-06	0.00144269	0.145508	0.929384	48.2392	33.3791	57.5177	21.2979	30.29	33.8522
FLYWCH1	ENSG00000059122	1787.27	4.01392e-06	0.00144269	0.145515	0.929384	1888.12	1266.82	1206.26	1931.24	3028.16	1403.04
CENPJ	ENSG00000151849	400.492	-2.59471e-06	0.00144269	0.145604	0.929384	271.21	630.363	635.266	160.849	150.774	554.492
TRIM21	ENSG00000132109	357.3	4.00475e-06	0.00144269	0.145645	0.929384	387.872	232.021	252.196	533.414	459.025	279.271
WNT9B	ENSG00000158955	9.85912	-1.56234e-06	0.00144269	0.145697	0.929384	6.51825	7.09654	29.2286	3.7146	5.09865	7.49805
SCN11A	ENSG00000168356	48.5916	-3.4352e-06	0.00144269	0.145941	0.929384	64.5103	44.6305	68.8525	30.0946	35.5131	47.9485
ZNF541	ENSG00000118156	4.57154	1.13848e-06	0.00144269	0.146096	0.929384	4.39853	1.03119	0.80299	7.44799	10.7992	2.94937
CHD9	ENSG00000177200	2744.89	-2.68003e-06	0.00144269	0.146119	0.929384	1604.87	4461.6	4389.42	1068.01	1301.6	3643.85
CCND3	ENSG00000112576	519.153	4.58248e-06	0.00144269	0.146125	0.929384	531.053	421.971	349.909	589.506	769.205	453.272
GALNT11	ENSG00000178234	1181.49	-6.43836e-06	0.00144268	0.146209	0.929384	1432.81	1378.97	1148.62	1057.39	1002.87	1068.3
CAPN1	ENSG00000014216	4808.47	4.41531e-06	0.00144269	0.146345	0.929384	5189.78	3601.74	3186.68	5791.44	7123.81	3957.38
CALB1	ENSG00000104327	1240.18	5.93624e-06	0.00144268	0.146397	0.929384	1113.5	1088.36	1030.66	1693.12	1140.26	1375.15
NA	ENSG00000260357	73.4986	3.34484e-06	0.00144269	0.146493	0.929384	53.3831	75.5149	42.4848	78.3423	127.015	64.2515
GTPBP3	ENSG00000130299	959.179	4.41185e-06	0.00144269	0.146633	0.929384	1039.43	695.328	655.822	1061.79	1461.22	841.489
NMRAL1	ENSG00000153406	588.314	3.87507e-06	0.00144269	0.146708	0.929384	675.349	443.244	309.162	720.725	872.286	509.12
MSRB2	ENSG00000148450	968.828	4.50943e-06	0.00144269	0.146722	0.929384	1022.42	821.387	580.444	1205.39	1329.99	853.336
SASS6	ENSG00000156876	85.3477	-2.84706e-06	0.00144269	0.146726	0.929384	76.4406	120.73	125.677	39.7207	38.5398	110.979
SLC13A3	ENSG00000158296	121.332	4.7139e-06	0.00144268	0.146741	0.929384	111.169	91.1575	103.727	116.92	164.56	140.457
NR1H2	ENSG00000131408	353.758	3.6753e-06	0.00144269	0.146849	0.929384	400.295	188.702	258.694	471.856	527.864	275.138
HELLS	ENSG00000119969	125.826	-2.38124e-06	0.00144269	0.146967	0.929384	72.7479	118.343	300.563	64.5938	48.9481	149.762
ABCA7	ENSG00000064687	1163.98	1.42068e-07	0.00144269	0.147033	0.929384	1385.14	723.515	683.293	1446.66	1825.81	919.446
VAMP2	ENSG00000220205	16085.2	5.65673e-06	0.00144268	0.147263	0.929384	15958.6	13647.5	12241.4	16282.7	22110.8	16270.4
SLF1	ENSG00000133302	136.278	-2.3149e-06	0.00144269	0.147304	0.929384	53.9778	226.197	255.751	69.2706	50.2024	162.267
NAT14	ENSG00000090971	1228.03	4.06796e-06	0.00144269	0.147401	0.929384	1387.71	926.382	698.064	1411.83	1870.23	1073.94
LARP4	ENSG00000161813	576.515	-3.54384e-06	0.00144269	0.147405	0.929384	406.086	860.013	822.811	311.44	409.321	649.42
CCSER2	ENSG00000107771	2223.06	-3.69628e-06	0.00144269	0.147723	0.929384	2091.05	3602.35	2301.79	1382.84	1248.85	2711.48
IRF3	ENSG00000126456	422.802	1.72421e-06	0.00144269	0.14776	0.929384	466.195	247.08	285.566	555.045	702.023	280.903
NANP	ENSG00000170191	145.369	-3.96565e-06	0.00144269	0.147882	0.929384	136.49	208.896	173.259	128.505	77.0826	147.982
PRDM6	ENSG00000061455	22.6591	2.01137e-06	0.00144269	0.148065	0.929384	14.1459	19.0425	10.1697	54.6886	25.7647	12.1432
HYAL2	ENSG00000068001	613.703	-3.53193e-06	0.00144268	0.148097	0.929384	626.451	410.034	497.851	685.918	936.511	525.45
PHC3	ENSG00000173889	912.283	-3.55207e-06	0.00144269	0.148198	0.929384	788.074	1248.78	1264.71	591.632	446.304	1134.2
PRX	ENSG00000105227	218.893	3.83001e-06	0.00144269	0.148282	0.929384	185.825	159.013	184.62	262.016	368.457	153.426
FAM171A2	ENSG00000161682	2691.59	4.44577e-06	0.00144269	0.1484	0.929384	2637.48	2135.44	1954.37	2824.61	4369	2228.66
NAGK	ENSG00000124357	2221.6	4.66373e-06	0.00144268	0.148473	0.929384	2268.27	1766.9	1568.44	2861.56	3073.3	1791.16
SC5D	ENSG00000109929	2080.33	-2.97596e-06	0.00144269	0.148528	0.929384	1985.34	3881.74	1887.99	1170.89	846.929	2709.1
CEP85L	ENSG00000111860	1566.95	-2.02137e-06	0.00144269	0.148536	0.929384	691.462	2740.24	2877.69	523.411	312.721	2256.17
SIPA1	ENSG00000213445	192.532	3.60908e-06	0.00144269	0.148626	0.929384	190.293	144.904	125.499	197.86	348.128	148.507
PLEKHJ1	ENSG00000104886	2054.47	6.63079e-07	0.00144268	0.148669	0.929384	2330.41	1402.22	1283.11	2504.38	3180.03	1626.69
ZNF254	ENSG00000213096	235.912	-3.59999e-06	0.00144269	0.148797	0.929384	260.89	280.001	292.893	133.236	180.182	268.268
POLR1B	ENSG00000125630	883.333	-4.632e-06	0.00144268	0.148886	0.929384	732.069	1050.06	1291.54	761.012	601.631	863.686
MAP2K5	ENSG00000137764	641.006	5.40695e-06	0.00144268	0.148896	0.929384	597.312	515.449	545.264	867.449	747.02	573.544
MAFF	ENSG00000185022	311.581	-3.18586e-06	0.00144269	0.148938	0.929384	281.813	526.074	340.824	128.467	208.838	383.474
ZNF121	ENSG00000197961	121.036	-1.33395e-05	0.00144272	0.14895	0.929384	88.7217	209.724	162.628	73.6546	40.5883	150.902
TBC1D10A	ENSG00000099992	454.26	3.8028e-06	0.00144269	0.148996	0.929384	478.556	320.206	300.63	619.393	689.872	316.903
BACH1	ENSG00000156273	1555.24	-3.15597e-06	0.00144269	0.149033	0.929384	1100.24	2473.88	2161.43	864.757	764.559	1966.56
GRIK1-AS2	ENSG00000156273	1555.24	-3.15597e-06	0.00144269	0.149033	0.929384	1100.24	2473.88	2161.43	864.757	764.559	1966.56
NCAPG	ENSG00000109805	279.515	-2.28553e-06	0.00144269	0.149096	0.929384	122.368	236.781	737.967	142.289	126.902	310.784
B4GALT7	ENSG00000027847	593.543	5.02627e-06	0.00144268	0.149112	0.929384	553.097	492.457	471.927	698.52	840.339	504.916
ZNF257	ENSG00000197134	22.9773	2.13063e-06	0.00144269	0.149122	0.929384	7.9946	8.7657	27.1971	39.4597	17.9344	36.5121
C4orf46	ENSG00000205208	300.278	-4.97817e-06	0.00144268	0.149151	0.929384	312.941	329.062	393.159	205.196	248.932	312.375
SLC6A3	ENSG00000142319	3.20619	-8.54987e-07	0.00144269	0.149199	0.929384	9.67902	2.2736	3.5741	2.73512	0	0.97532
NA	ENSG00000237580	11.285	1.38598e-06	0.00144269	0.149248	0.929384	10.077	8.24849	0	16.6989	16.3263	16.3593
DPYSL4	ENSG00000151640	7447.91	-1.42774e-06	0.00144268	0.149311	0.929384	8308.57	5204.59	4968.16	8236.73	11512.9	6456.48
MAPKBP1	ENSG00000137802	2006.43	4.83327e-06	0.00144268	0.149315	0.929384	2019.63	1505.76	1571.96	2125.08	3026.66	1789.51
LRRC19	ENSG00000184434	5.29407	-1.21857e-06	0.00144269	0.149439	0.929384	12.2886	2.87381	8.92588	1.16836	5.13795	1.3698
MIB1	ENSG00000101752	3217.02	-3.41698e-06	0.00144269	0.149458	0.929384	2307.71	4703.54	4687.54	1721.62	1984.28	3897.41
CNTN1	ENSG00000018236	6504.86	-5.24528e-06	0.0014427	0.149547	0.929384	3706.54	12637.7	8069.42	3449.3	3218.01	7948.18
GLS	ENSG00000115419	2712.51	-3.99214e-06	0.00144269	0.149607	0.929384	2466.98	3700.29	3461.03	2140.09	1380.38	3126.27
KLF16	ENSG00000129911	561.04	1.12569e-05	0.0014427	0.149624	0.929384	596.305	405.366	403.601	696.522	795.827	468.616
USP49	ENSG00000164663	969.022	-4.37864e-06	0.00144269	0.149667	0.929384	955.928	1143.91	1295.16	594.726	692.742	1131.67
NFXL1	ENSG00000170448	297.587	-3.29212e-06	0.00144269	0.149713	0.929384	269.366	436.088	385.051	153.869	155.801	385.348
DBT	ENSG00000137992	646.339	-4.00544e-06	0.00144269	0.149738	0.929384	519.801	1009.32	764.911	452.897	420.344	710.763
FGFR1OP2	ENSG00000111790	299.741	-2.93854e-06	0.00144269	0.149741	0.929384	212.123	445.314	463.085	159.542	133.063	385.321
PACC1	ENSG00000065600	703.502	5.3556e-06	0.00144268	0.149777	0.929384	702.809	545.217	570.892	805.739	943.307	653.046
NXPH3	ENSG00000182575	135.557	2.58489e-06	0.00144269	0.149793	0.929384	134.319	49.3991	110.734	136.263	301.283	81.3461
CCNB2	ENSG00000157456	97.7939	-1.64488e-06	0.00144269	0.14985	0.929384	22.1503	65.105	325.465	24.4308	37.8578	111.754
PLCXD2	ENSG00000240891	377.561	-4.63981e-06	0.00144268	0.149878	0.929384	370.659	462.088	480.204	241.679	295.432	415.302
RASGRP1	ENSG00000172575	44.019	-3.09207e-06	0.00144269	0.149945	0.929384	60.3901	49.4965	54.0823	22.5984	28.0407	49.5063
APOLD1	ENSG00000178878	76.7256	-2.43168e-06	0.00144269	0.149971	0.929384	45.9474	80.1724	171.654	37.0507	35.8697	89.6598
BCKDHA	ENSG00000248098	431.352	3.47453e-06	0.00144269	0.150125	0.929384	522.29	287.709	213.545	566.594	647.46	350.516
CITED4	ENSG00000179862	60.4284	3.54104e-06	0.00144269	0.150128	0.929384	52.3125	51.3647	40.4384	50.3703	95.9633	72.1211
ADAP1	ENSG00000105963	1597.65	3.40243e-06	0.00144269	0.150133	0.929384	1627.16	1286.27	1006.57	1580.9	2739.59	1345.42
PTRH1	ENSG00000187024	158.014	4.74092e-06	0.00144268	0.150175	0.929384	164.825	132.414	104.676	180.261	186.614	179.294
RASA2	ENSG00000155903	316.357	-4.97924e-06	0.00144269	0.150266	0.929384	214.053	455.014	504.151	149.725	187.64	387.556
CCDC160	ENSG00000203952	36.3334	-1.91059e-06	0.00144269	0.150431	0.929384	16.8704	28.6622	102.906	20.8385	12.1047	36.6182
PNPLA2	ENSG00000177666	390.804	3.73818e-06	0.00144269	0.150458	0.929384	391.928	280.966	269.64	381.179	712.062	309.049
SPTBN4	ENSG00000160460	772.665	2.51874e-06	0.00144269	0.150461	0.929384	840.109	508.295	472.364	957.55	1368.38	489.291
FHL2	ENSG00000115641	98.1767	-3.81839e-06	0.00144269	0.150478	0.929384	80.2949	132.976	135.828	68.0934	101.792	70.0757
ASIC2	ENSG00000108684	577.63	-3.3949e-06	0.00144269	0.15051	0.929384	405.87	1141.99	553.585	417.134	378.213	568.993
MYL9	ENSG00000101335	594.972	1.81943e-06	0.00144269	0.150516	0.929384	653.529	173.058	291.125	955.848	1420.51	75.7653
LLGL1	ENSG00000131899	2274.59	3.67632e-06	0.00144269	0.150552	0.929384	2348.55	1361.29	1761.15	2755.11	3879.79	1541.67
RASL11A	ENSG00000122035	49.4291	2.83867e-06	0.00144269	0.150566	0.929384	45.4168	26.2006	38.8508	70.9373	83.0892	32.0801
N4BP2L2	ENSG00000244754	1117.13	-2.87919e-06	0.00144269	0.150566	0.929384	740.214	1718.99	1723.42	645.142	438.334	1436.68
RIF1	ENSG00000080345	1091.34	-2.58766e-06	0.00144269	0.150618	0.929384	642.922	1632.99	1892.51	400.232	512.708	1466.69
ARHGAP5	ENSG00000100852	1989.65	-3.90996e-06	0.00144269	0.150627	0.929384	1903.56	2556.89	2619.87	1190.55	1188.68	2478.34
NA	ENSG00000248283	8.60142	-1.58741e-06	0.00144269	0.150633	0.929384	4.15058	11.3657	21.0541	5.86613	5.10599	4.06601
SH2D3C	ENSG00000095370	1233.89	3.33538e-06	0.00144269	0.150643	0.929384	1365.38	736.77	795.806	1349.1	2324.64	831.643
NA	ENSG00000257267	551.409	-2.75327e-06	0.00144269	0.150645	0.929384	372.133	914.713	795.487	219.56	270.724	735.838
DGKB	ENSG00000136267	519.586	-3.14139e-06	0.00144269	0.150864	0.929384	317.394	1004.77	592.873	332.364	305.601	564.519
ASPM	ENSG00000066279	111.605	-9.17973e-07	0.00144269	0.150907	0.929384	20.799	119.823	397.486	8.89969	13.0473	109.577
LHX6	ENSG00000106852	18.3551	2.13742e-06	0.00144269	0.151092	0.929384	13.2673	14.1683	9.38541	36.0299	25.9229	11.357
N4BP3	ENSG00000145911	646.894	4.18825e-06	0.00144269	0.151138	0.929384	617.518	458.539	525.919	743.859	1043.81	491.72
EPB41L4A	ENSG00000129595	1127.49	-5.34376e-06	0.00144268	0.151152	0.929384	1157.02	1496.96	1193.22	894.972	836.854	1185.92
ZC3H12C	ENSG00000149289	477.124	-3.46562e-06	0.00144269	0.151341	0.929384	348.268	701.502	680.147	296.459	272.365	564
MFAP3	ENSG00000037749	358.094	-4.20974e-06	0.00144269	0.151358	0.929384	295.22	400.829	564.221	261.081	263.146	364.068
ZNF891	ENSG00000214029	162.151	-3.54544e-06	0.00144269	0.151395	0.929384	144.659	217.546	224.541	101.631	89.9356	194.59
LINC00921	ENSG00000281005	14.2068	-1.99807e-06	0.00144269	0.151526	0.929384	10.8703	18.3636	29.199	8.51518	5.94815	12.3443
PSMA3	ENSG00000100567	1272.61	-3.57113e-06	0.00144269	0.151611	0.929384	1132.43	1742.85	1713.61	859.196	606.74	1580.82
SGO1	ENSG00000129810	20.0097	-2.1999e-06	0.00144269	0.15174	0.929384	18.72	16.6999	44.0853	12.2027	10.6354	17.7148
MED23	ENSG00000112282	634.041	-4.48153e-06	0.00144269	0.151746	0.929384	620.619	714.84	876.492	430.646	439.909	721.743
WRN	ENSG00000165392	411.605	-3.00925e-06	0.00144269	0.151977	0.929384	280.77	495.651	751.377	242.152	197.824	501.854
GTF2H4	ENSG00000213780	152.489	-3.62972e-06	0.00144269	0.152012	0.929384	235.646	140.606	171.015	142.008	150.348	75.3136
IKBIP	ENSG00000166130	132.136	-3.96741e-06	0.00144269	0.152191	0.929384	131.159	141.142	195.455	143.928	97.642	83.4933
RNF182	ENSG00000180537	235.54	-4.47718e-06	0.00144269	0.152303	0.929384	191.94	301.196	327.34	170.059	219.094	203.607
PRICKLE3	ENSG00000012211	8.28806	1.28063e-06	0.00144269	0.152366	0.929384	3.40797	0.963735	7.28653	18.55	16.4295	3.09066
ZNF780B	ENSG00000128000	515.983	-3.04465e-06	0.00144269	0.152473	0.929384	462.53	734.204	713.987	218.445	267.522	699.213
THBS4	ENSG00000113296	838.345	3.37565e-06	0.00144269	0.152628	0.929384	1033.73	467.329	479.067	1087.95	1328.32	633.674
PHIP	ENSG00000146247	2100.35	-4.8133e-06	0.00144269	0.152661	0.929384	1475.89	3195.96	3236.41	798.827	1032.03	2862.96
NUMBL	ENSG00000105245	1578.41	-6.82073e-07	0.00144268	0.152687	0.929384	1565.9	1345.13	1165.48	1875.82	2108.62	1409.54
MRPL42	ENSG00000198015	777.09	-3.90081e-06	0.00144269	0.152704	0.929384	743.544	941.757	1077.72	514.819	436.151	948.548
NOM1	ENSG00000146909	344.335	-4.85615e-06	0.00144268	0.152722	0.929384	326.762	441.906	419.092	254.852	257.604	365.792
LINC02693	ENSG00000212719	547.59	-1.75221e-06	0.00144269	0.152762	0.929384	348.181	907.509	1008.69	108.17	851.745	61.2461
AEBP1	ENSG00000106624	301.014	3.3749e-06	0.00144269	0.152784	0.929384	353.395	207.162	151.179	382.984	481.231	230.135
CDIP1	ENSG00000089486	2850.72	4.65739e-06	0.00144268	0.152879	0.929384	2953.67	2327.82	1935.18	3096.87	4253.16	2537.62
TOLLIP	ENSG00000078902	1864.85	4.6906e-06	0.00144268	0.153053	0.929384	2003	1351.23	1374.19	2047.57	2717.69	1695.4
TMEM63B	ENSG00000137216	2843.69	4.98025e-06	0.00144268	0.153142	0.929384	2819.93	2225.62	2238.73	3296.67	4057.7	2423.46
GAMT	ENSG00000130005	631.868	3.43694e-06	0.00144269	0.153392	0.929384	656.683	441.541	389.377	762.655	1155.18	385.774
CACNA1G	ENSG00000006283	41.199	-2.74563e-06	0.00144269	0.153423	0.929384	45.003	42.3971	67.7115	34.6482	15.286	42.1484
NOS3	ENSG00000164867	60.3037	-3.19421e-06	0.00144269	0.153427	0.929384	96.8964	69.144	54.4909	67.0507	37.912	36.3282
HDX	ENSG00000165259	358.952	-3.50392e-06	0.00144269	0.15359	0.929384	274.296	570.517	452.834	225.624	210.604	419.84
BIVM	ENSG00000134897	630.022	-3.47151e-06	0.00144269	0.153659	0.929384	581.823	931.019	766.383	347.198	346.182	807.528
TP53I13	ENSG00000167543	190.291	2.87837e-06	0.00144269	0.153872	0.929384	157.288	77.8673	195.03	252.221	345.264	114.077
NA	ENSG00000231466	19.3687	-1.98881e-06	0.00144269	0.153878	0.929384	13.9113	16.0263	48.3402	14.1026	7.63911	16.1929
MYCL	ENSG00000116990	380.866	4.98339e-06	0.00144268	0.153929	0.929384	346.483	261.79	367.396	400.793	527.071	381.665
ADAMTS6	ENSG00000049192	11.5027	-1.68455e-06	0.00144269	0.153972	0.929384	3.84399	16.5013	27.9652	6.54331	8.63302	5.52921
NA	ENSG00000227288	7.57343	1.32549e-06	0.00144269	0.154023	0.929384	2.74467	5.72259	2.98773	8.19171	23.0654	2.72843
ZMYM5	ENSG00000132950	326.303	-3.79761e-06	0.00144269	0.154075	0.929384	334.864	397.865	431.863	227.572	168.873	396.781
NEK4	ENSG00000114904	473.433	-5.24362e-06	0.00144268	0.154189	0.929384	459.013	562.496	595.097	351.418	382.691	489.886
EVI5	ENSG00000067208	357.127	-3.25862e-06	0.00144269	0.154242	0.929384	316.733	476.222	512.824	186.333	185.655	464.996
CRAT	ENSG00000095321	1449.01	3.7992e-06	0.00144269	0.154257	0.929384	1503.43	1045.91	988.393	1811.76	2335.19	1009.39
SDHAF1	ENSG00000205138	397.164	3.92554e-06	0.00144269	0.154267	0.929384	444.187	266.818	263.292	424.318	636.583	347.786
USP35	ENSG00000118369	970.519	4.46611e-06	0.00144269	0.154378	0.929384	1005.47	674.142	761.946	1252.9	1348.23	780.421
MIS18BP1	ENSG00000129534	142.987	-2.01523e-06	0.00144269	0.154462	0.929384	73.6354	136.521	363.486	50.615	41.0682	192.593
CDC27	ENSG00000004897	1592.62	-3.94539e-06	0.00144269	0.154506	0.929384	1218.08	2253.19	2172.05	1103.36	1023.79	1785.23
SPDYE8	ENSG00000273520	6.57066	9.586e-07	0.00144269	0.154662	0.929384	0	7.67344	0	16.401	6.43371	8.91583
LOC124906603	ENSG00000273520	6.57066	9.586e-07	0.00144269	0.154662	0.929384	0	7.67344	0	16.401	6.43371	8.91583
CD81	ENSG00000110651	5474.17	4.17849e-06	0.00144269	0.154668	0.929384	5427.61	4197.56	3971.79	5977.46	9050.34	4220.24
SMN1	ENSG00000172062	200.523	1.92135e-06	0.00144269	0.154686	0.929384	129.498	196.775	64.1521	461.24	32.8081	318.664
SMN2	ENSG00000172062	200.523	1.92135e-06	0.00144269	0.154686	0.929384	129.498	196.775	64.1521	461.24	32.8081	318.664
CDK5RAP1	ENSG00000101391	632.863	5.00133e-06	0.00144268	0.154731	0.929384	547.366	514.719	561.33	676.285	935.507	561.97
APEH	ENSG00000164062	2564.36	4.35114e-06	0.00144269	0.154749	0.929384	2697.64	2083.71	1640.45	3095.92	3766.32	2102.14
NA	ENSG00000259288	11.6792	1.31764e-06	0.00144269	0.154786	0.929384	0	3.1412	13.6543	22.2158	21.4036	9.66014
PHF6	ENSG00000156531	823.103	-2.70774e-06	0.00144269	0.154803	0.929384	599.125	1140.63	1365.66	405.636	299.801	1127.76
IGF2	ENSG00000167244	170.337	1.7181e-06	0.00144269	0.154833	0.929384	141.963	107.156	65.1414	185.025	504.846	17.8883
H2AC6	ENSG00000180573	66.5339	-1.76102e-06	0.00144269	0.15495	0.929384	60.7782	27.5717	185.762	87.5304	20.0243	17.5364
LDAH	ENSG00000118961	809.661	-4.91179e-06	0.00144268	0.154983	0.929384	795.477	1055.99	934.042	686.983	526.997	858.477
DCP2	ENSG00000172795	942.062	-3.63243e-06	0.00144269	0.155016	0.929384	647.102	1186.44	1545.23	751.223	547.484	974.884
RAB3IP	ENSG00000127328	726.219	-2.95882e-06	0.00144269	0.155048	0.929384	553.417	1355.47	786.606	307.071	447.129	907.625
KAT2B	ENSG00000114166	240.867	1.0062e-05	0.00144271	0.155106	0.929384	182.72	414.616	284.914	179.305	110.822	272.826
CORO7	ENSG00000262246	2011.26	4.77023e-06	0.00144268	0.155107	0.929384	2081.42	1610.97	1405.09	2099.98	3043.22	1826.89
POU4F2	ENSG00000151615	90.2034	-3.35033e-06	0.00144269	0.155135	0.929384	154.385	112.019	61.7685	73.6213	75.7628	63.6641
SPATC1L	ENSG00000160284	291.817	3.30684e-06	0.00144269	0.155144	0.929384	298.351	261.423	128.303	331.36	501.255	230.209
NKPD1	ENSG00000179846	33.2079	2.9331e-06	0.00144269	0.155216	0.929384	36.8314	17.2567	22.2976	44.3846	35.9815	42.4957
ZNF559-ZNF177	ENSG00000270011	132.217	-4.27779e-06	0.00144269	0.155228	0.929384	111.847	196.352	154.103	113.448	112.181	105.374
REXO1	ENSG00000079313	1421.77	4.26633e-06	0.00144269	0.155237	0.929384	1454.66	991.435	1102.17	1385.01	2331.65	1265.68
ZNF785	ENSG00000197162	880.134	1.35312e-05	0.00144272	0.155277	0.929384	908.179	675.173	622.542	924.952	1387.51	762.448
PARP15	ENSG00000173200	149.207	-3.22927e-06	0.00144269	0.155292	0.929384	148.716	204.174	194.016	101.623	61.6775	185.036
VAT1	ENSG00000108828	22907.6	-1.18675e-06	0.00144268	0.15537	0.929384	24152.7	19804.3	12425.9	24518.2	36606.5	19937.8
NA	ENSG00000231084	16.1321	-2.11062e-06	0.00144269	0.1554	0.929384	21.6485	21.0406	22.4489	8.36178	5.02079	18.2718
NPIPA3	ENSG00000224712	20.5373	1.37257e-06	0.00144269	0.155421	0.929384	0	18.4657	10.1699	53.5943	1.40148	39.5924
NPIPA2	ENSG00000224712	20.5373	1.37257e-06	0.00144269	0.155421	0.929384	0	18.4657	10.1699	53.5943	1.40148	39.5924
PPP4R2	ENSG00000163605	476.35	-8.47322e-06	0.0014427	0.155615	0.929384	516.338	629.165	591.589	309.057	192.334	619.614
GRIA4	ENSG00000152578	2591.59	-3.32563e-06	0.00144269	0.155828	0.929384	2024.31	4187.19	3208.39	1742.15	1215.11	3172.38
RAB21	ENSG00000080371	1172.28	-4.75457e-06	0.00144268	0.156075	0.929384	1107.28	1547.44	1391.81	892.728	799.957	1294.47
ZNF518B	ENSG00000178163	861.641	-1.11105e-05	0.00144271	0.156203	0.929384	737.378	1249.84	1107.37	391.963	697.479	985.814
PIAS3	ENSG00000131788	23.7535	2.55966e-06	0.00144269	0.156258	0.929384	16.2764	17.4666	17.761	29.4327	43.2845	18.2997
PITPNC1	ENSG00000154217	1897.98	-3.59544e-06	0.00144269	0.156317	0.929384	1538.08	3013.55	2262.37	1163.65	1116.75	2293.47
GDA	ENSG00000119125	18.7166	-2.10453e-06	0.00144269	0.156619	0.929384	14.1389	37.7506	23.7433	18.1854	5.52234	12.9594
PLA2G7	ENSG00000146070	47.3132	-3.01673e-06	0.00144269	0.156809	0.929384	51.9744	58.6407	65.3545	35.7973	19.6926	52.4195
ZC3H8	ENSG00000144161	561.69	-3.9348e-06	0.00144269	0.156855	0.929384	546.432	766.94	675.368	368.678	330.265	682.456
TRPM7	ENSG00000092439	466.925	-3.42794e-06	0.00144269	0.156865	0.929384	312.109	702.909	673.872	283.14	304.338	525.182
NA	ENSG00000221883	54.2216	3.71652e-06	0.00144269	0.15696	0.929384	43.9362	48.6215	38.8561	76.0777	65.3369	52.5015
MBNL2	ENSG00000139793	429	-2.3535e-05	0.00144279	0.156979	0.929384	321.911	645.099	623.363	226.272	193.106	564.25
POP1	ENSG00000104356	377.397	-5.70294e-06	0.00144268	0.157229	0.929384	425.737	409.555	439.078	364.988	280.16	344.862
GPR3	ENSG00000181773	64.9241	-2.13131e-06	0.00144269	0.157239	0.929384	42.4554	130.896	84.2612	17.5423	26.9358	87.4538
MAP1B	ENSG00000131711	144956	-4.00211e-06	0.00144269	0.157264	0.929384	134745	240660	135944	117304	87173.4	153909
SYT17	ENSG00000103528	1361.53	-2.80557e-06	0.00144269	0.157323	0.929384	736.071	2880.29	1473.38	606.641	1115.96	1356.84
MID2	ENSG00000080561	188.194	-4.04722e-06	0.00144269	0.157367	0.929384	139.365	288.758	234.582	154.328	155.316	156.813
ORMDL3	ENSG00000172057	1906.75	3.8828e-06	0.00144269	0.157428	0.929384	2165.01	1145.91	1367.56	2322.09	2922.79	1517.16
BLVRB	ENSG00000090013	224.594	3.44696e-06	0.00144269	0.157449	0.929384	222.427	162.506	151.317	322.713	348.056	140.547
MTMR10	ENSG00000166912	213.273	-4.29904e-06	0.00144269	0.15746	0.929384	177.568	265.895	301.564	176.159	147.214	211.238
PPP2R5B	ENSG00000068971	4262.82	4.34897e-06	0.00144269	0.157505	0.929384	4556.22	3208.61	2934	4736.44	6543.09	3598.58
SLC25A11	ENSG00000108528	1888.15	4.83979e-06	0.00144268	0.157539	0.929384	1936.43	1546.51	1348.62	2188.64	2657.11	1651.59
FABP6	ENSG00000170231	28.8845	2.44173e-06	0.00144269	0.157581	0.929384	20.3892	28.0892	13.8026	49.9494	18.5915	42.4849
SLC27A3	ENSG00000143554	118.474	3.86832e-06	0.00144269	0.157632	0.929384	133.164	84.1426	75.5215	111.836	165.204	140.975
PMEPA1	ENSG00000124225	249.843	3.06066e-06	0.00144269	0.157695	0.929384	291.684	110.592	177.295	258.6	460.697	200.192
DEPDC1	ENSG00000024526	26.4723	-1.22764e-06	0.00144269	0.157819	0.929384	1.70878	18.9645	99.4555	5.29242	10.3505	23.0619
UBXN6	ENSG00000167671	2181.69	3.7753e-06	0.00144269	0.157977	0.929384	2561.01	1457.47	1304.59	2505.93	3452.63	1808.5
NTMT1	ENSG00000148335	1265.49	5.34658e-06	0.00144268	0.158008	0.929384	1299.82	1059.59	931.65	1437.6	1652.92	1211.37
CCDC57	ENSG00000176155	481.925	5.64612e-06	0.00144268	0.158024	0.929384	405.482	411.471	446.413	455.997	549.871	622.316
OAF	ENSG00000184232	47.581	-2.69045e-06	0.00144269	0.15819	0.929384	39.996	48.0158	90.9698	21.2943	34.8552	50.3551
CRAMP1	ENSG00000007545	1157.99	6.22067e-06	0.00144268	0.158225	0.929384	1048.84	942.776	1083.65	1209.57	1451.31	1211.77
KEAP1	ENSG00000079999	1450.78	4.78748e-06	0.00144268	0.158296	0.929384	1478.05	1109.55	1120.08	1742.82	2029.67	1224.5
KIF15	ENSG00000163808	82.2362	-1.61797e-06	0.00144269	0.158323	0.929384	33.3955	74.4047	237.493	22.2587	12.2104	113.655
ABHD8	ENSG00000127220	503.104	3.51029e-06	0.00144269	0.158333	0.929384	525.532	358.406	324.156	549.455	905.499	355.579
PPAN-P2RY11	ENSG00000243207	90.0095	4.13939e-06	0.00144269	0.158336	0.929384	90.2482	66.9672	67.0243	119.226	110.385	86.2067
TMEM129	ENSG00000168936	1087.76	4.0924e-06	0.00144269	0.158343	0.929384	1204.31	756.701	740.174	1394.81	1567.49	863.064
INSYN1	ENSG00000205363	531.02	4.21807e-06	0.00144269	0.158379	0.929384	537.75	420.599	367.934	568.085	845.215	446.537
ARRB2	ENSG00000141480	2054.78	3.71281e-06	0.00144269	0.15839	0.929384	2280.28	1288.21	1466.82	2514.66	3225.75	1552.94
C15orf40	ENSG00000169609	115.671	4.85298e-06	0.00144268	0.158395	0.929384	96.8039	94.6852	104.677	118.648	135.888	143.323
TRIM59	ENSG00000213186	95.5223	-2.65585e-06	0.00144269	0.158395	0.929384	71.6709	90.7904	198.629	56.5797	43.9874	111.476
RAPGEFL1	ENSG00000108352	263.593	4.75374e-06	0.00144268	0.158524	0.929384	283.963	178.128	211.707	302.606	334.233	270.919
TMEM240	ENSG00000205090	148.248	3.84234e-06	0.00144269	0.158579	0.929384	167.368	109.11	87.8082	174.076	211.085	140.043
ATP1B2	ENSG00000129244	1907.47	5.08282e-06	0.00144269	0.159003	0.929384	1881.76	1493.53	1343.19	2001.75	3248.27	1476.34
CROT	ENSG00000005469	257.725	-3.83165e-06	0.00144269	0.159008	0.929384	240.684	331.385	343.651	178.41	147.378	304.84
TM9SF4	ENSG00000101337	2987.13	4.68363e-06	0.00144268	0.15907	0.929384	2827.24	2474.54	2307.71	3630.6	4327.52	2355.18
BATF3	ENSG00000123685	31.3242	-2.09407e-06	0.00144269	0.159207	0.929384	32.1999	75.626	16.5699	12.8295	24.5808	26.1392
SYNDIG1	ENSG00000101463	33.2906	-2.95286e-06	0.00144269	0.159285	0.929384	31.6353	54.378	37.328	19.151	28.4446	28.8064
FAM72D	ENSG00000215784	7.08521	-1.19924e-06	0.00144269	0.159368	0.929384	2.73667	4.78082	24.5896	1.16916	5.13274	4.10228
KIAA0319L	ENSG00000142687	2914.89	5.64556e-06	0.00144268	0.159384	0.929384	2857.43	2491.59	2298.3	3139.57	3897.2	2805.25
FSIP2	ENSG00000188738	227.312	-3.02439e-06	0.00144269	0.159405	0.929384	142.692	337.543	358.78	149.71	112.773	262.372
MRPL10	ENSG00000159111	1153.96	4.19225e-06	0.00144268	0.159422	0.929384	1228.02	892.68	850.052	1497.3	1401.81	1053.92
ZNRF2	ENSG00000180233	203.438	-3.92818e-06	0.00144269	0.159434	0.929384	225.922	249.292	245.142	125.601	129.661	245.008
OSBPL11	ENSG00000144909	430.602	-4.49058e-06	0.00144268	0.159477	0.929384	421.67	526.163	546.455	307.224	294.226	487.871
WDR24	ENSG00000127580	328.234	4.14819e-06	0.00144269	0.15957	0.929384	350.843	235.65	231.931	364.355	502.432	284.196
DLEU1	ENSG00000176124	52.1567	-3.48586e-06	0.00144269	0.159573	0.929384	62.3068	53.6086	71.3765	30.6043	51.2608	43.783
DLEU7-AS1	ENSG00000176124	52.1567	-3.48586e-06	0.00144269	0.159573	0.929384	62.3068	53.6086	71.3765	30.6043	51.2608	43.783
DLGAP1	ENSG00000170579	642.095	-4.21491e-06	0.00144269	0.159795	0.929384	528.948	958.838	758.533	459.182	460.133	686.937
LAPTM5	ENSG00000162511	15.842	-2.31229e-06	0.00144269	0.159905	0.929384	25.0692	17.0868	20.308	9.95505	8.6691	13.9639
SDHAF4	ENSG00000154079	509.082	5.13868e-06	0.00144268	0.159951	0.929384	506.086	449.068	362.931	613.06	645.124	478.224
SLC35F5	ENSG00000115084	657.113	-3.95248e-06	0.00144269	0.159998	0.929384	630.693	936.381	753.059	421.591	410.498	790.457
CCDC122	ENSG00000151773	136.269	4.06403e-06	0.00144269	0.160017	0.929384	82.2825	107.829	146.836	190.12	146.046	144.498
ZNF136	ENSG00000196646	334.271	-3.18929e-06	0.00144269	0.160086	0.929384	247.724	518.736	453.976	181.723	190.044	413.421
PALM	ENSG00000099864	5656.85	3.84218e-06	0.00144269	0.160164	0.929384	6708.14	3150.86	4025.62	6969.92	8267.09	4819.45
RGS17	ENSG00000091844	688.668	-3.42706e-06	0.00144269	0.160275	0.929384	554.43	1086.85	842.959	390.12	412.716	844.933
FLAD1	ENSG00000160688	986.769	4.57148e-06	0.00144268	0.160363	0.929384	1046.99	797.273	662.204	1093.06	1423.1	897.985
SLC25A1P5	ENSG00000267323	29.3438	-2.63247e-06	0.00144269	0.160526	0.929384	34.7742	44.3122	30.9651	25.8538	28.0116	12.1458
FUT9	ENSG00000172461	102.583	-1.96175e-06	0.00144269	0.160528	0.929384	56.8591	165.708	189.271	26.5626	28.0489	149.05
CHRM2	ENSG00000181072	362.204	-1.64054e-06	0.00144269	0.16066	0.929384	234.243	607.751	543.333	215.224	97.5585	475.112
TOM1	ENSG00000100284	1324.27	3.69221e-06	0.00144269	0.160793	0.929384	1474.76	862.53	887.835	1742.05	2038	940.467
TEKT3	ENSG00000125409	4.72304	1.21025e-06	0.00144269	0.160846	0.929384	0	2.08761	4.26025	7.12727	6.61538	8.24772
PDLIM5	ENSG00000163110	246.204	-4.68014e-06	0.00144268	0.160859	0.929384	218.112	294.223	334.966	177.748	227.747	224.426
LAMP5	ENSG00000125869	16.6035	-1.86245e-06	0.00144269	0.160906	0.929384	13.3244	11.149	42.8013	9.40501	14.9688	7.97269
NAA38	ENSG00000183011	638.864	3.88814e-06	0.00144269	0.161122	0.929384	632.373	485.992	455.404	681.531	1090.55	487.327
CACNA1I	ENSG00000100346	116.709	4.10588e-06	0.00144269	0.161226	0.929384	114.626	101.006	75.5407	164.924	133.452	110.706
TMEM25	ENSG00000149582	392.368	4.32135e-06	0.00144269	0.161288	0.929384	402.772	260.074	324.162	455.643	575.292	336.266
SPTBN2	ENSG00000173898	7410.29	4.84461e-06	0.00144268	0.161396	0.929384	7859.45	5961.32	5202.53	8207.17	10398.2	6833.07
RGL4	ENSG00000159496	181.967	4.06852e-06	0.00144269	0.161396	0.929384	165.729	122.034	164.177	199.98	284.02	155.86
CAMKV	ENSG00000164076	5298.71	4.00057e-06	0.00144269	0.161463	0.929384	5464.98	3600.21	4065.64	4857.78	9098.88	4704.79
ZXDA	ENSG00000198205	138.871	-4.55504e-06	0.00144268	0.161476	0.929384	147.281	194.669	138.953	117.958	104.104	130.261
FAM219A	ENSG00000164970	9257.71	5.09945e-06	0.00144268	0.16155	0.929384	9179.99	8068.42	6711.71	10986	12461.7	8138.43
DICER1	ENSG00000100697	4669.28	-3.39293e-06	0.00144269	0.16163	0.929384	3634.58	6757.8	6445.34	2553.83	2775.36	5848.77
P4HTM	ENSG00000178467	896.588	4.10187e-06	0.00144269	0.161832	0.929384	999.145	582.948	652.762	1024.99	1354.15	765.533
DDX19B	ENSG00000157349	1898.31	5.24079e-06	0.00144268	0.162005	0.929384	1894.2	1405.34	1656.86	2268.92	2407.93	1756.6
RASIP1	ENSG00000105538	33.0343	-2.72484e-06	0.00144269	0.162007	0.929384	30.9334	62.0394	30.5488	27.2475	27.5301	19.9065
ZFP14	ENSG00000142065	723.049	2.61999e-06	0.00144269	0.162015	0.929384	670.696	999.051	923.352	452.203	374.691	918.298
MKX	ENSG00000150051	607.19	-2.12821e-06	0.00144269	0.162031	0.929384	339.587	1286.85	759.305	267.014	136.529	853.854
ERI3	ENSG00000117419	1536.09	4.62215e-06	0.00144268	0.162053	0.929384	1658.4	1213.88	1042.18	1886.42	2060.85	1354.83
ESRRG	ENSG00000196482	268.747	-2.63128e-06	0.00144269	0.162077	0.929384	147.349	411.956	454.388	153.916	112.596	332.276
ARHGEF2	ENSG00000116584	2372.95	2.97936e-06	0.00144269	0.162096	0.929384	2623.24	1351.68	1758.72	2750.72	4032.13	1721.22
EEF1D	ENSG00000104529	2176.74	4.29461e-06	0.00144269	0.162231	0.929384	1992.13	1570.78	1910.43	2668.86	3302.59	1615.65
PML	ENSG00000140464	850.297	3.6523e-06	0.00144269	0.162274	0.929384	966.703	532.129	570.659	1002.15	1380.83	649.307
ASB14	ENSG00000239388	27.0592	-3.27506e-06	0.00144269	0.162284	0.929384	14.1769	42.4934	51.9512	10.7682	11.7561	31.2094
SKOR1	ENSG00000188779	30.377	2.61153e-06	0.00144269	0.162327	0.929384	27.6729	15.1315	24.6093	51.3638	39.4771	24.0077
RTN4RL1	ENSG00000185924	1306.85	4.10305e-06	0.00144269	0.162347	0.929384	1246.59	933.044	1078.53	1476.8	2123.28	982.844
ART5	ENSG00000167311	38.765	2.04783e-06	0.00144269	0.162386	0.929384	48.2513	10.8376	20.3553	56.763	74.0262	22.3563
RAD50	ENSG00000113522	997.093	-2.75868e-06	0.00144269	0.162422	0.929384	804.614	1399.67	1518.92	563.689	336.802	1358.87
TRIM65	ENSG00000141569	234.75	4.41282e-06	0.00144268	0.162427	0.929384	191.293	206.099	194.861	303.504	325.624	187.121
PRH1	ENSG00000231887	7.78418	-1.31357e-06	0.00144269	0.162428	0.929384	6.72226	23.4063	4.53853	1.12876	4.92903	5.98026
SYT2	ENSG00000143858	4773.56	-3.31979e-06	0.00144269	0.162439	0.929384	3044.25	8454.87	5763.18	3540.1	2709.18	5129.81
KLK10	ENSG00000129451	27.2794	1.92562e-06	0.00144269	0.162456	0.929384	19.6817	14.9604	19.1577	10.3327	71.9239	27.6196
ATP10D	ENSG00000145246	205.679	-4.1603e-06	0.00144269	0.162515	0.929384	258.93	265.661	194.059	231.234	143.492	140.698
CREB3L4	ENSG00000143578	302.334	3.62052e-06	0.00144269	0.162638	0.929384	340.301	167.914	216.603	398.189	474.111	216.885
TOR2A	ENSG00000160404	828.106	3.64479e-06	0.00144269	0.162775	0.929384	944.802	577.375	493.634	910.936	1374.17	667.722
GARIN5A	ENSG00000142530	81.2986	2.69428e-06	0.00144269	0.162838	0.929384	73.0202	68.6178	41.1317	66.9791	176.756	61.2873
NA	ENSG00000259171	15.3626	1.9178e-06	0.00144269	0.162887	0.929384	9.618	4.76386	15.7012	19.9018	11.5261	30.6648
XPOT	ENSG00000184575	1853.97	-3.95848e-06	0.00144269	0.162917	0.929384	1418.96	2561.64	2546.94	1327.03	1213.38	2055.9
GLI3	ENSG00000106571	482.314	-3.42483e-06	0.00144269	0.162964	0.929384	340.646	452.646	940.514	406.912	402.601	350.567
NA	ENSG00000100058	466.814	-3.83172e-06	0.00144269	0.163078	0.929384	354.695	470.202	826.385	361.407	382.475	405.718
DNASE1L1	ENSG00000013563	18.8258	1.77805e-06	0.00144269	0.163084	0.929384	5.05829	17.7596	12.1247	16.8014	49.4309	11.78
ACAP1	ENSG00000072818	91.7223	2.97724e-06	0.00144269	0.163131	0.929384	64.5436	63.5415	83.1181	138.499	148.983	51.6488
SEM1	ENSG00000127922	672.774	-4.08466e-06	0.00144269	0.163142	0.929384	602.048	787.774	969.21	530.464	395.979	751.172
PXDC1	ENSG00000168994	103.429	3.40085e-06	0.00144269	0.163192	0.929384	104.781	72.6065	67.6693	125.448	177.165	72.9052
RAP1A	ENSG00000116473	615.012	-4.42886e-06	0.00144268	0.163214	0.929384	592.879	875.128	665.416	413.498	463.014	680.138
ZNF486	ENSG00000256229	58.9676	-3.50362e-06	0.00144269	0.16325	0.929384	54.046	82.0733	75.9362	38.5089	43.0578	60.1831
TM9SF3	ENSG00000077147	3273.6	-3.26111e-06	0.00144269	0.163434	0.929384	2413.26	4889.26	4562	1753.61	1920.19	4103.26
UBL7	ENSG00000138629	1584.28	3.83611e-06	0.00144269	0.163763	0.929384	1786.46	1053.79	1062.13	1938.45	2441.48	1223.4
CIP2A	ENSG00000163507	146.998	-1.79335e-06	0.00144269	0.16392	0.929384	43.1971	215.642	340.337	49.188	34.5867	199.04
RRM2B	ENSG00000048392	724.093	-3.79399e-06	0.00144269	0.163991	0.929384	573.78	1156.7	833.796	489.956	484.411	805.917
CDK2	ENSG00000123374	188.819	-2.90975e-06	0.00144269	0.163998	0.929384	156.001	141.265	398.683	189.867	143.007	104.089
NA	ENSG00000274791	21.2136	9.97178e-07	0.00144269	0.164056	0.929384	0	27.7741	0	28.1974	41.1731	30.1371
PTDSS2	ENSG00000174915	944.337	4.27417e-06	0.00144269	0.164121	0.929384	952.648	703.898	719.967	1123.25	1428.08	738.175
CPOX	ENSG00000080819	369.49	-4.3379e-06	0.00144268	0.164178	0.929384	349.747	439.414	495.162	282.028	238.686	411.904
SLC2A4RG	ENSG00000125520	428.315	3.52465e-06	0.00144269	0.164251	0.929384	405.946	242.249	385.674	459.729	759.316	316.978
CNOT6L	ENSG00000138767	142.044	-4.07536e-06	0.00144269	0.164252	0.929384	122.74	161.678	212.815	102.502	112.516	140.012
ENDOG	ENSG00000167136	248.476	3.47988e-06	0.00144269	0.164429	0.929384	259.186	159.602	180.691	277.748	432.179	181.451
FNDC4	ENSG00000115226	1177.56	3.75112e-06	0.00144269	0.164505	0.929384	1265.11	898.021	725.748	1377.32	1918.22	880.956
TNNT1	ENSG00000105048	63.5424	3.59078e-06	0.00144269	0.164551	0.929384	65.6198	45.5005	44.0086	58.6706	89.1485	78.3066
ANAPC5	ENSG00000089053	1020.01	5.59054e-06	0.00144268	0.164634	0.929384	1020.55	761.095	900.272	1219.33	1221.74	997.091
NA	ENSG00000282246	11.6063	-1.43299e-06	0.00144269	0.164679	0.929384	20.9941	17.0269	12.0843	0	11.4468	8.08605
TEX38	ENSG00000186118	11.6992	1.81861e-06	0.00144269	0.164684	0.929384	10.0864	7.77845	4.89474	7.48779	20.4296	19.5182
AFMID	ENSG00000183077	345.158	3.58411e-06	0.00144269	0.164703	0.929384	393.221	206.292	239.434	445.893	522.941	263.169
CYC1	ENSG00000179091	1434.25	4.51636e-06	0.00144268	0.165004	0.929384	1445.55	1095.06	1107.87	1649.33	2127.71	1179.96
TMEM256	ENSG00000205544	286.363	5.07513e-06	0.00144269	0.165096	0.929384	264.931	229.953	214.987	418.625	386.413	203.271
PYGM	ENSG00000068976	269.001	2.58788e-06	0.00144269	0.165149	0.929384	354.372	123.184	122.596	404.134	449.58	160.139
ANXA2	ENSG00000182718	20108.4	1.90477e-06	0.00144268	0.16515	0.929384	23640.3	11543	14619.7	30898.5	19551.9	20397.3
CST3	ENSG00000101439	1521.44	4.91488e-06	0.00144268	0.165268	0.929384	1464.76	1438.1	1023.47	1965.98	1865.77	1370.59
TEAD3	ENSG00000007866	412.652	2.66087e-06	0.00144269	0.165372	0.929384	464.846	211.629	250.742	639.484	724.543	184.669
SPSB3	ENSG00000162032	1072.59	3.40717e-06	0.00144269	0.165421	0.929384	1272.15	604.763	700.944	1330.83	1736.67	790.147
FAS	ENSG00000026103	30.7542	-2.45207e-06	0.00144269	0.165459	0.929384	37.7173	22.3261	57.2985	23.4018	14.4352	29.3463
MYLK3	ENSG00000140795	37.2846	-3.27417e-06	0.00144269	0.165497	0.929384	49.9344	48.0798	37.7693	27.0324	27.4243	33.4673
UBR3	ENSG00000144357	1914.63	-7.37667e-06	0.0014427	0.165566	0.929384	1475.28	2823.17	2728.96	999.793	903.7	2556.87
WDHD1	ENSG00000198554	150.477	-2.86522e-06	0.00144269	0.165624	0.929384	101.36	193.655	255.05	106.965	80.231	165.604
HOXA2	ENSG00000105996	28.2613	-2.55488e-06	0.00144269	0.165654	0.929384	21.9164	35.346	49.9676	16.3737	17.9556	28.0085
TNRC6B	ENSG00000100354	2115.15	-6.2648e-06	0.00144267	0.165708	0.929384	2246.65	2260.22	2534.81	1784.48	1763.7	2101.05
MZT2B	ENSG00000152082	1704.36	3.72844e-06	0.00144269	0.165726	0.929384	1876.87	1306.25	997.428	2136.15	2637.59	1271.89
SYT16	ENSG00000139973	216.67	-2.60649e-06	0.00144269	0.165796	0.929384	141.762	372.12	302.43	86.8882	111.935	284.883
ITPR2	ENSG00000123104	69.0983	-3.25565e-06	0.00144269	0.165853	0.929384	102.272	87.1642	62.2016	61.039	33.9447	67.9687
ST6GALNAC6	ENSG00000160408	1018.17	4.19824e-06	0.00144269	0.166011	0.929384	1117.88	673.585	767.177	1204.26	1486.55	859.586
NOS2	ENSG00000007171	61.7943	3.2034e-06	0.00144269	0.166065	0.929384	53.2212	38.3357	54.2743	64.2486	107.925	52.7608
H4C16	ENSG00000197837	47.2465	-3.36545e-06	0.00144269	0.166083	0.929384	63.3682	41.6215	65.7913	35.4038	34.4819	42.8121
DCUN1D1	ENSG00000043093	552.184	-3.39265e-06	0.00144269	0.166165	0.929384	387.906	756.377	842.099	362.554	324.433	639.739
CCDC91	ENSG00000123106	402.034	-3.3774e-06	0.00144269	0.166197	0.929384	377.58	548.137	521.59	276.125	184.971	503.799
PPOX	ENSG00000143224	728.955	3.30913e-05	0.00144287	0.166217	0.929384	713.676	568.521	562.925	911.668	1052.66	564.278
ZNF649	ENSG00000198093	438.045	-4.60876e-06	0.00144268	0.16622	0.929384	428.14	474.013	606.569	368.091	291.661	459.798
ZNF704	ENSG00000164684	2077.74	-3.50819e-06	0.00144269	0.166276	0.929384	1447.33	3041.76	2941.47	1271.07	1374.56	2390.22
ZNF496	ENSG00000162714	2065.88	4.51707e-06	0.00144268	0.166277	0.929384	2130.25	1613.07	1526.97	2358.93	3020.47	1745.61
MYT1	ENSG00000196132	3063.81	5.29045e-06	0.00144268	0.166323	0.929384	3220.1	2159.37	2625.86	3196.85	3925.46	3255.19
ABCE1	ENSG00000164163	1366.7	-2.83906e-06	0.00144269	0.16642	0.929384	757.777	2276.9	2025.4	819.707	668.981	1651.45
RCN1	ENSG00000049449	1569.51	-4.43084e-06	0.00144268	0.166494	0.929384	1257.75	2096.55	2074.27	1599.11	1086.13	1303.28
ZBTB49	ENSG00000168826	163.977	4.68727e-06	0.00144268	0.166514	0.929384	134.091	130.641	154.409	178	227.328	159.393
MXRA8	ENSG00000162576	163.986	2.29725e-06	0.00144269	0.166534	0.929384	151.896	77.9347	121.318	179.854	392.971	59.9403
PBX4	ENSG00000105717	190.147	3.22485e-06	0.00144269	0.166586	0.929384	239.225	94.088	117.546	216.242	301.795	171.984
SLCO2A1	ENSG00000174640	15.1221	1.71302e-06	0.00144269	0.166625	0.929384	14.6796	8.47722	5.40128	31.0215	7.4356	23.7177
ADCYAP1R1	ENSG00000078549	549.47	-3.80221e-06	0.00144269	0.166638	0.929384	394.526	874.794	671.706	366.212	437.155	552.426
CADPS2	ENSG00000081803	963.032	-2.64289e-06	0.00144269	0.166765	0.929384	428.293	2228.55	952.492	643.833	664.07	860.953
CIAO3	ENSG00000103245	639.54	4.14668e-06	0.00144269	0.166812	0.929384	729.792	384.588	461.737	727.694	997.369	536.063
GPR137	ENSG00000173264	924.168	4.12361e-06	0.00144269	0.166839	0.929384	963.78	727.105	625.509	1074.82	1416.32	737.481
NA	ENSG00000250796	8.99919	1.78676e-06	0.00144269	0.166845	0.929384	4.37274	5.46269	6.97751	15.608	12.5258	9.04844
GRIK4	ENSG00000149403	86.7723	3.78941e-06	0.00144269	0.166884	0.929384	70.7406	69.0359	73.3034	135.68	97.0564	74.8176
MAPK8IP1	ENSG00000121653	7105.21	4.0958e-06	0.00144269	0.166887	0.929384	7411.84	5928.7	4437.85	8188.78	10957.3	5706.74
DIRAS2	ENSG00000165023	1117.42	-2.02242e-06	0.00144269	0.167014	0.929384	540.31	2556.4	1317.27	476.583	246.705	1567.27
BLOC1S5-TXNDC5	ENSG00000259040	235.422	3.73081e-06	0.00144269	0.167015	0.929384	142.114	286.227	149.606	321.381	229.837	283.367
NA	ENSG00000269693	164.212	-4.30368e-06	0.00144268	0.167021	0.929384	193.588	221.578	156.004	107.436	141.397	165.266
GRIN3A	ENSG00000198785	847.934	-1.93089e-06	0.00144269	0.167203	0.929384	703.062	2178.7	500.919	242.714	226.175	1236.04
ABCC4	ENSG00000125257	165.818	-2.46253e-06	0.00144269	0.167321	0.929384	92.6679	220.598	316.775	86.2451	67.301	211.32
PLPP2	ENSG00000141934	31.4488	1.90795e-06	0.00144269	0.167328	0.929384	19.8645	25.9717	16.3193	22.0336	88.3712	16.1326
GLRB	ENSG00000109738	153.795	-2.19935e-06	0.00144269	0.167332	0.929384	85.5234	318.526	194.165	77.9268	43.2246	203.403
SPEF1	ENSG00000101222	9.93352	1.47677e-06	0.00144269	0.167347	0.929384	8.41226	1.94661	6.86716	5.97539	26.1594	10.2402
KLHL17	ENSG00000187961	441.503	2.90742e-06	0.00144269	0.167356	0.929384	522.744	212.851	285.972	515.557	828.694	283.201
TRAPPC2	ENSG00000196459	778.597	-4.6649e-06	0.00144268	0.167369	0.929384	742.004	740.317	1191.96	698.264	599.71	699.329
SERTM1	ENSG00000180440	414.088	-2.28239e-06	0.00144269	0.167435	0.929384	254.096	1082.94	258.961	170.609	261.971	455.952
POMT1	ENSG00000130714	1491.44	4.60084e-06	0.00144268	0.167546	0.929384	1543.02	1067.47	1203.24	1768.22	2100.95	1265.72
ANP32E	ENSG00000143401	292.186	-2.8405e-06	0.00144269	0.167624	0.929384	221.445	349.43	510.875	171.081	124.841	375.443
ETV1	ENSG00000006468	3208.71	-3.01289e-06	0.00144269	0.167665	0.929384	2036.59	5117.47	4589.41	2089.73	1520.33	3898.75
SCYL2	ENSG00000136021	1991.42	-2.93891e-06	0.00144269	0.167719	0.929384	1592.6	3001.11	2725.9	916.204	1005.68	2707.05
GARNL3	ENSG00000136895	1286.24	3.7672e-06	0.00144269	0.167812	0.929384	1508.53	840.103	820.276	1807.87	1720.15	1020.5
RB1	ENSG00000139687	786.03	-3.85192e-06	0.00144269	0.167951	0.929384	703.35	980.641	1085.21	440.471	581.608	924.901
REEP3	ENSG00000165476	101.235	-3.29258e-06	0.00144269	0.167957	0.929384	81.8227	130.418	153.814	67.7383	59.121	114.492
CCDC28B	ENSG00000160050	721.445	3.57041e-06	0.00144269	0.168031	0.929384	829.984	530.013	397.785	820.413	1164.62	585.851
OR10V2P	ENSG00000255538	5.8722	-1.44301e-06	0.00144269	0.168088	0.929384	11.1357	6.59555	7.5571	4.7018	2.54563	2.69747
AARSD1P1	ENSG00000234969	38.3839	-2.096e-06	0.00144269	0.168141	0.929384	20.6769	68.4091	62.2226	11.7188	21.7381	45.5378
RGS11	ENSG00000076344	208.992	4.32256e-06	0.00144268	0.168261	0.929384	188.326	137.132	203.134	219.672	302.514	203.173
CRABP2	ENSG00000143320	2907.9	3.65229e-06	0.00144269	0.16834	0.929384	2900.38	1510.97	2706.79	3197.87	4801.07	2330.32
TAP1	ENSG00000168394	15.7054	1.91704e-06	0.00144269	0.168386	0.929384	5.71807	13.5859	11.3164	30.4511	23.6196	9.54115
SPNS1	ENSG00000169682	1251.61	4.08832e-06	0.00144269	0.16859	0.929384	1302.75	918.51	915.048	1479.08	1927.85	966.396
EFS	ENSG00000100842	51.9017	-1.7632e-06	0.00144269	0.168629	0.929384	31.2225	18.232	161.942	27.8957	23.2307	48.8871
ICE2	ENSG00000128915	335.557	-4.76727e-06	0.00144269	0.168712	0.929384	194.496	475.476	593.449	133.274	182.559	434.086
THEM5	ENSG00000196407	5.11512	-1.05173e-06	0.00144269	0.168779	0.929384	9.74808	11.1921	3.31143	0	1.12478	5.31434
RBL1	ENSG00000080839	104.597	-2.32051e-06	0.00144269	0.168805	0.929384	69.3242	98.6418	234.005	37.7741	59.8277	128.009
ZNF511	ENSG00000198546	217.017	8.78138e-06	0.0014427	0.168822	0.929384	166.774	155.098	212.374	288.597	321.259	158
CHORDC1	ENSG00000110172	391.506	-2.53604e-06	0.00144269	0.168897	0.929384	311.389	575.525	590.637	141.037	168.816	561.631
DNAL4	ENSG00000100246	928.764	3.94544e-06	0.00144269	0.168939	0.929384	1051.91	636.539	624.389	1054.21	1424.24	781.296
ADCK2	ENSG00000133597	441.031	3.76329e-06	0.00144269	0.16903	0.929384	386.357	389.866	310.938	433.898	778.931	346.199
MXRA7	ENSG00000182534	7082.59	4.74382e-06	0.00144268	0.169054	0.929384	7246.08	5942.32	5035.25	9158.59	9145.51	5967.77
PMFBP1	ENSG00000118557	507.302	-2.28453e-06	0.00144269	0.169091	0.929384	201.688	957.1	792.832	370.157	152.582	569.455
NA	ENSG00000162699	5.49083	-1.13161e-06	0.00144269	0.169188	0.929384	5.52813	10.3959	9.76352	1.17148	0	6.08594
HOMER3	ENSG00000051128	1079.29	1.93722e-06	0.00144269	0.169203	0.929384	1308.09	587.04	609.547	1365.34	1953.27	652.474
H1-10	ENSG00000184897	3153.9	1.51106e-06	0.00144269	0.169249	0.929384	3720.56	1625.51	2045.54	3549.47	5919.46	2062.82
MLST8	ENSG00000167965	900.582	4.56817e-06	0.00144268	0.169412	0.929384	950.673	603.564	750.062	1084.45	1216.17	798.57
BGLAP	ENSG00000242252	7.70421	1.19407e-06	0.00144269	0.169636	0.929384	2.50234	0	8.77941	14.633	13.1794	7.13121
CFAP44	ENSG00000206530	84.5878	-2.01938e-06	0.00144269	0.169676	0.929384	58.3912	79.4462	196.692	21.0387	38.4307	113.528
FAM111A	ENSG00000166801	23.5634	-1.15233e-06	0.00144269	0.169719	0.929384	22.6959	13.4054	57.801	10.5151	14.6214	22.3415
NPEPL1	ENSG00000215440	272.15	3.69977e-06	0.00144269	0.169755	0.929384	285.7	145.014	238.431	297.86	422.701	243.191
LOC124904942	ENSG00000215440	272.15	3.69977e-06	0.00144269	0.169755	0.929384	285.7	145.014	238.431	297.86	422.701	243.191
NA	ENSG00000189332	126.568	-3.9511e-06	0.00144269	0.16978	0.929384	137.966	181.028	125.786	79.4604	102.637	132.529
SOX8	ENSG00000005513	114.042	-3.26532e-06	0.00144269	0.169805	0.929384	74.6099	193.811	142.668	75.0119	99.4598	98.6887
INAVA	ENSG00000163362	78.6408	-2.56934e-06	0.00144269	0.169876	0.929384	70.4587	46.6182	177.779	49.1898	69.6756	58.1235
FSBP	ENSG00000265817	44.5535	-2.1824e-06	0.00144269	0.170047	0.929384	16.7245	88.3418	68.1463	31.2132	21.4969	41.398
MDM2	ENSG00000135679	185.004	-4.39107e-06	0.00144268	0.1701	0.929384	223.449	155.725	259.911	154.091	164.342	152.508
LMTK3	ENSG00000142235	1591.58	6.03589e-06	0.00144268	0.170114	0.929384	1502.87	1376.46	1220.54	1559.8	2405.9	1483.92
NA	ENSG00000256045	1515.1	3.99934e-06	0.00144269	0.170139	0.929384	961.632	1700.39	1122.32	1833.33	2226.6	1246.31
IFT140	ENSG00000187535	964.999	3.77073e-06	0.00144269	0.170324	0.929384	1073.41	545.17	765.365	1198.83	1436.15	771.065
RTKN2	ENSG00000182010	86.2313	-2.05833e-06	0.00144269	0.170338	0.929384	40.3177	119.612	179.719	30.0723	33.6327	114.034
FAM131C	ENSG00000185519	89.0276	3.19351e-06	0.00144269	0.170351	0.929384	53.5147	103.017	54.5207	97.1266	144.808	81.1784
NA	ENSG00000249745	4.95093	-1.34173e-06	0.00144269	0.170425	0.929384	7.05171	8.38635	6.10985	2.36077	3.7953	2.0016
GLRA1	ENSG00000145888	19.8393	-1.91409e-06	0.00144269	0.170462	0.929384	26.0288	22.6236	31.3449	16.2227	2.53927	20.2765
C1orf54	ENSG00000118292	119.834	2.76072e-06	0.00144269	0.170561	0.929384	139.692	47.8695	87.3631	187.691	174.06	82.3277
SYT7	ENSG00000011347	6938.15	6.98337e-06	0.00144268	0.170587	0.929384	5895.77	6738.23	5522.83	7530.72	9596.64	6344.7
C5AR1	ENSG00000197405	54.5083	3.46397e-06	0.00144269	0.170603	0.929384	45.2744	33.9189	52.2656	64.113	77.4972	53.9808
PLEKHA5	ENSG00000052126	1273.8	-3.65582e-06	0.00144269	0.1707	0.929384	1077.62	1517.57	1917.6	1039.91	652.176	1437.91
UBE2FP3	ENSG00000233337	32.7974	-2.81546e-06	0.00144269	0.170733	0.929384	29.7026	44.6223	47.4495	17.7253	24.0083	33.2761
PHETA1	ENSG00000198324	227.974	3.09952e-06	0.00144269	0.170743	0.929384	274.384	130.244	134.683	236.551	407.738	184.242
ABCC11	ENSG00000121270	10.9917	1.87278e-06	0.00144269	0.170855	0.929384	8.90212	5.01959	7.60908	12.1722	19.9081	12.3389
SH3GLB2	ENSG00000148341	1899.24	3.88599e-06	0.00144269	0.171017	0.929384	1960.39	1339.1	1422.88	2161.99	3095.9	1415.18
NA	ENSG00000269388	31.627	2.61145e-06	0.00144269	0.171031	0.929384	22.6482	20.9158	26.9948	33.3838	60.6345	25.1848
PIK3CD	ENSG00000171608	1004.58	3.58999e-06	0.00144269	0.171032	0.929384	1048.46	730.412	678.484	1349.27	1562.24	658.611
UBALD2	ENSG00000185262	798.367	3.8504e-06	0.00144269	0.171107	0.929384	912.476	512.105	557.42	907.664	1227.69	672.848
ERO1B	ENSG00000086619	188.005	-2.20054e-06	0.00144269	0.17113	0.929384	87.1219	334.695	306.753	90.2721	60.9607	248.23
CACNA1H	ENSG00000196557	3110.43	4.36159e-06	0.00144268	0.171268	0.929384	2769.81	2484.09	2650.23	3286.87	4975.67	2495.9
RMDN2	ENSG00000115841	43.2494	-2.13075e-06	0.00144269	0.171344	0.929384	36.9463	57.2935	75.4105	16.1347	14.0729	59.6384
PIANP	ENSG00000139200	2748.24	4.37688e-06	0.00144268	0.171426	0.929384	3020.51	2019.07	1950.58	2899.63	4069.59	2530.03
NA	ENSG00000247121	174.955	-4.48375e-06	0.00144268	0.171486	0.929384	156.136	194.994	250.955	148.078	142.689	156.876
ATAD5	ENSG00000176208	156.886	-2.36752e-06	0.00144269	0.171629	0.929384	92.9927	175.317	330.497	60.0457	82.6413	199.822
COASY	ENSG00000068120	864.817	3.86398e-06	0.00144269	0.17169	0.929384	883.599	612.144	653.295	1053.26	1361.44	625.167
ARL2	ENSG00000213465	1431.64	4.13325e-06	0.00144269	0.17173	0.929384	1492.61	1057.61	1054.77	1633.69	2212.39	1138.76
ZNF850	ENSG00000267041	61.7144	-2.55462e-06	0.00144269	0.171789	0.929384	89.8147	36.7293	106.653	32.0384	38.3451	66.7056
RORB	ENSG00000198963	59.4849	-3.2229e-06	0.00144269	0.171826	0.929384	59.7316	89.0483	67.0489	33.7687	41.9974	65.3147
ITGA4	ENSG00000115232	66.2116	-2.74643e-06	0.00144269	0.171968	0.929384	41.4382	128.024	75.4273	58.1978	53.7675	40.415
CALB2	ENSG00000172137	113.377	1.9539e-06	0.00144269	0.172019	0.929384	148.797	54.1951	28.975	126.044	270.517	51.7361
NDUFB11	ENSG00000147123	1223.34	4.19403e-06	0.00144269	0.17224	0.929384	1274.86	953.003	862.219	1487.16	1797.87	964.909
ATG13	ENSG00000175224	3697.18	4.02889e-06	0.00144269	0.172258	0.929384	3966.76	2709.73	2592.31	4587.13	5507.01	2820.14
P3H4	ENSG00000141696	396.685	4.09104e-06	0.00144269	0.172293	0.929384	368.584	264.686	363.609	486.247	586.123	310.861
SELENOI	ENSG00000138018	4568.78	-3.34361e-06	0.00144269	0.172305	0.929384	4324.98	7628.22	4430.88	2707.66	2585.25	5735.7
C2orf15	ENSG00000273045	77.2265	3.87792e-06	0.00144269	0.172372	0.929384	68.8398	49.7276	73.593	102.918	87.585	80.6955
FBXO32	ENSG00000156804	73.5421	2.69163e-06	0.00144269	0.172414	0.929384	71.0293	36.997	58.4388	76.7187	148.408	49.6602
ABCB7	ENSG00000131269	352.812	-4.69879e-06	0.00144268	0.172459	0.929384	326.165	466.233	415.623	297.471	250.369	361.012
GNG7	ENSG00000176533	275.534	-5.37467e-06	0.00144269	0.172503	0.929384	239.186	243.721	203.828	340.767	423.866	201.833
STXBP5	ENSG00000164506	828.581	-2.62412e-06	0.00144269	0.172592	0.929384	509.138	1591.42	994.933	398.21	400.322	1077.46
RAP1GAP	ENSG00000076864	574.782	3.9336e-06	0.00144269	0.172629	0.929384	541.094	453.663	439.55	624.857	954.549	434.978
ALKBH5	ENSG00000091542	1765.46	4.06144e-06	0.00144269	0.17264	0.929384	1930.74	1238.1	1265.63	2183	2579.09	1396.23
SLC24A2	ENSG00000155886	23.5121	-1.93031e-06	0.00144269	0.172658	0.929384	14.8803	40.3499	39.5721	5.19843	14.0529	27.0189
TCF25	ENSG00000141002	3873.34	4.24754e-06	0.00144268	0.172803	0.929384	4162.16	2972.45	2675.95	4459.94	5750.89	3218.61
CAPG	ENSG00000042493	90.4546	1.55707e-06	0.00144269	0.172806	0.929384	126.173	14.767	25.9568	149.186	205.57	21.0741
ASB18	ENSG00000182177	10.8504	-1.79636e-06	0.00144269	0.172814	0.929384	22.2827	9.90753	11.8945	9.0627	6.64241	5.31271
DMAP1	ENSG00000178028	1238.24	4.32565e-06	0.00144268	0.172893	0.929384	1331.32	881.819	933.643	1477.74	1767.06	1037.84
ST3GAL2	ENSG00000157350	1719.15	4.53733e-06	0.00144268	0.172942	0.929384	1810.98	1463.39	1131.24	1962.44	2394.94	1551.92
RABGAP1L	ENSG00000152061	2227.9	-6.63892e-06	0.0014427	0.172942	0.929384	1686.13	3152.32	3213.53	1455.76	1061.86	2797.79
DPP3	ENSG00000254986	193.561	4.59592e-06	0.00144268	0.172947	0.929384	185.905	139.31	172.537	255.316	179.201	229.099
SMG1	ENSG00000157106	4348.33	-4.53808e-06	0.00144268	0.172994	0.929384	3834.2	5553.72	5552.26	3330.3	3039.56	4779.97
DLL3	ENSG00000090932	587.769	3.64148e-06	0.00144269	0.173102	0.929384	580.883	459.688	404.415	716.967	965.399	399.262
SCG2	ENSG00000171951	5099.25	-2.07343e-06	0.00144269	0.173139	0.929384	2015.04	11899.3	6000.01	2152.95	1661.62	6866.57
PCBP4	ENSG00000090097	13214.9	3.60645e-06	0.00144269	0.17322	0.929384	15109.3	8792.99	8504.4	16496.8	20780.3	9605.36
SHISA5	ENSG00000164054	7681.39	4.41943e-06	0.00144268	0.173253	0.929384	8027.1	6625.62	4943.32	8480.79	11161.8	6849.76
EMC8	ENSG00000131148	616.006	5.06205e-06	0.00144268	0.173304	0.929384	647.428	495.979	463.126	796.248	689.202	604.052
DHRS7B	ENSG00000109016	371.712	5.29973e-06	0.00144268	0.17336	0.929384	324.888	372.912	277.801	446.102	428.749	379.821
CDC14B	ENSG00000081377	481.296	-3.21643e-06	0.00144269	0.173412	0.929384	373.246	729.778	633.205	257.297	294.066	600.184
CDH3	ENSG00000062038	231.529	3.16428e-06	0.00144269	0.173612	0.929384	293.008	162.662	96.5905	243.998	333.314	259.603
SUCO	ENSG00000094975	1468.14	-2.91022e-06	0.00144269	0.173735	0.929384	1088.43	2288.05	2003.17	806.89	674.722	1947.6
GLIS2	ENSG00000126603	694.658	3.81716e-06	0.00144269	0.173763	0.929384	716.62	474.712	534.347	810.959	1114.22	517.089
LGI1	ENSG00000108231	185.159	-2.23123e-06	0.00144269	0.173969	0.929384	56.7754	230.198	425.807	116.849	105.269	176.056
PRKD2	ENSG00000105287	306.82	3.12227e-06	0.00144269	0.174146	0.929384	338.243	187.954	203.712	472.009	454.225	184.775
PAM16	ENSG00000217930	311.233	4.9027e-06	0.00144268	0.174157	0.929384	312.224	266.064	230.125	359.665	401.924	297.394
HEATR1	ENSG00000119285	1102.98	-3.7658e-06	0.00144269	0.174242	0.929384	953.807	1447.94	1480.63	760.126	652.055	1323.31
EML3	ENSG00000149499	147.629	4.19428e-06	0.00144268	0.174319	0.929384	122.428	121.531	128.838	147.084	227.007	138.887
SLC52A2	ENSG00000185803	439.852	4.07905e-06	0.00144269	0.174375	0.929384	469.794	309.138	328.754	507.207	657.547	366.674
TPRKB	ENSG00000144034	330.564	-4.71533e-06	0.00144268	0.174425	0.929384	370.766	350.13	410.219	267.023	227.13	358.114
TAF10	ENSG00000166337	426.646	4.83186e-06	0.00144268	0.174508	0.929384	416.317	377.737	294.31	439.27	639.113	393.131
CSNK1G3	ENSG00000151292	396.443	-3.32209e-06	0.00144269	0.17453	0.929384	277.498	654.711	489.216	247.269	261.344	448.618
DUSP9	ENSG00000130829	55.5448	2.35399e-06	0.00144269	0.174566	0.929384	58.0496	25.7578	37.941	88.8287	95.5494	27.142
ZDHHC4	ENSG00000136247	1279.78	4.29922e-06	0.00144268	0.174652	0.929384	1369.35	1035.79	848.412	1561.29	1785.44	1078.4
MEF2D	ENSG00000116604	2234.42	4.24692e-06	0.00144268	0.174758	0.929384	2352.99	1730.18	1585.49	2571.34	3337.96	1828.55
XPO6	ENSG00000169180	5630.34	5.95102e-06	0.00144267	0.174816	0.929384	5398.97	4969.04	4648.61	6281.01	7053.8	5430.59
ABCD2	ENSG00000173208	47.3039	-2.58663e-06	0.00144269	0.174889	0.929384	66.7916	56.6007	54.9663	17.516	28.2813	59.6676
PIGB	ENSG00000069943	115.132	-3.8306e-06	0.00144269	0.174957	0.929384	122.788	131.934	150.427	93.2555	66.797	125.588
RPS2	ENSG00000140988	22239.1	2.64027e-06	0.00144268	0.175048	0.929384	23436.2	16834.3	16607.6	27800.8	30676.2	18079.8
ZDBF2	ENSG00000204186	1473.91	-2.40359e-06	0.00144269	0.175093	0.929384	667.326	2782.26	2133.22	573.194	838.508	1848.96
LIMS2	ENSG00000072163	44.2046	2.08404e-06	0.00144269	0.175145	0.929384	34.6356	33.397	24.4611	77.4937	81.1923	14.0477
U2AF1L4	ENSG00000161265	338.601	3.83103e-06	0.00144269	0.175343	0.929384	361.568	261.067	220.691	377.695	531.009	279.578
BIRC6	ENSG00000115760	4011	-6.68163e-06	0.0014427	0.175385	0.929384	2956.58	6081.36	5576.21	1742.8	2553.41	5155.66
DGKI	ENSG00000157680	3207.07	-1.84439e-05	0.00144275	0.175487	0.929384	2136.32	5270.05	4286.19	1813.44	1688.13	4048.29
ZC3H3	ENSG00000014164	831.972	3.87828e-06	0.00144269	0.175698	0.929384	920.144	579.491	577.71	901.42	1317.5	695.571
LGALS8	ENSG00000116977	1717.79	-3.13523e-06	0.00144269	0.175716	0.929384	1383.7	2570.16	2253.9	1097.86	795.397	2205.74
SEMA3G	ENSG00000010319	5.23747	1.11908e-06	0.00144269	0.175732	0.929384	1.10083	3.0954	2.99903	11.3118	11.258	1.65975
ZNF555	ENSG00000186300	527.261	-4.69233e-06	0.00144268	0.17574	0.929384	472.228	728.202	601.698	389.678	439.567	532.191
SORBS2	ENSG00000154556	1202.11	-5.07963e-06	0.00144268	0.17576	0.929384	1379.34	1092.01	1599.26	993.094	942.681	1206.28
FURIN	ENSG00000140564	1722.41	3.13879e-06	0.00144269	0.175801	0.929384	1886.15	1235.07	1033.43	2345.13	2763.45	1071.25
GREM2	ENSG00000180875	186.55	3.29047e-06	0.00144269	0.175827	0.929384	223.803	108.298	118.958	146.02	265.958	256.266
DNAJC4	ENSG00000110011	652.433	3.33431e-06	0.00144269	0.175949	0.929384	694.341	485.564	398.096	645.264	1204.23	487.102
DRAXIN	ENSG00000162490	5036.01	3.88508e-06	0.00144269	0.176005	0.929384	4825.07	2966.17	4785.18	4872.41	8291.61	4475.62
FAM193B	ENSG00000146067	1003.96	4.2856e-06	0.00144268	0.176006	0.929384	968.073	763.318	821.728	968.802	1608.95	892.904
SLC35A2	ENSG00000102100	483.098	3.74198e-06	0.00144269	0.176027	0.929384	548.349	331.188	318.961	646.507	675.494	378.091
FLOT2	ENSG00000132589	5811.3	-7.79741e-05	0.00144374	0.176153	0.929384	6412.27	4514.79	3810.07	6767.8	8386.88	4975.98
NA	ENSG00000172974	6.63363	1.13608e-06	0.00144269	0.176189	0.929384	0	0.949028	8.31801	9.42839	10.2408	10.8655
AIF1L	ENSG00000126878	238.928	-2.7957e-06	0.00144269	0.176302	0.929384	200.948	183.293	494.538	118.966	263.776	172.044
BCL2L1	ENSG00000171552	2629.22	4.51009e-06	0.00144268	0.176369	0.929384	2634.24	2142.82	1969.89	3268.12	3653.15	2107.1
SLC30A10	ENSG00000196660	60.7481	-2.35053e-06	0.00144269	0.176434	0.929384	37.6676	109.051	84.9929	27.0582	29.9221	75.7966
STARD8	ENSG00000130052	38.393	-2.63616e-06	0.00144269	0.176449	0.929384	42.4395	46.624	53.3761	22.5623	18.0173	47.3386
STON2	ENSG00000140022	633.124	-3.515e-06	0.00144269	0.176528	0.929384	476.245	1022.83	748.485	477.524	371.524	702.133
SUN2	ENSG00000100242	1155.55	3.85992e-06	0.00144269	0.176629	0.929384	1158.69	1039.68	686.397	1446.79	1717.49	884.257
ZNF860	ENSG00000197385	169.354	-2.71565e-06	0.00144269	0.176646	0.929384	166.967	180.613	280.099	124.896	53.764	209.786
CAPN10	ENSG00000142330	883.541	3.93649e-06	0.00144269	0.176655	0.929384	1022.98	552.611	639.327	1011.95	1289.52	784.859
TRMT1	ENSG00000104907	647.779	4.98892e-06	0.00144268	0.176684	0.929384	639.299	523.021	526.675	786.511	838.706	572.464
RAD51	ENSG00000051180	42.8704	-1.97287e-06	0.00144269	0.177005	0.929384	41.1468	20.3389	107.395	33.2208	15.0321	40.0888
DOCK10	ENSG00000135905	1354.43	-4.09719e-06	0.00144269	0.177068	0.929384	1502.52	1199.36	2001.93	1223.64	804.085	1395.05
TMED3	ENSG00000166557	1383.3	3.98368e-06	0.00144269	0.177074	0.929384	1570.81	983.065	921.949	1687.04	1989.87	1147.1
NA	ENSG00000272617	883.486	4.8233e-06	0.00144268	0.177114	0.929384	799.149	770.922	721.88	987.523	1265.1	756.348
CPLANE1	ENSG00000197603	585.346	-1.02888e-05	0.00144271	0.177131	0.929384	466.102	923.215	707.578	487.718	272.128	655.336
INTS8	ENSG00000164941	451.94	-2.83157e-06	0.00144269	0.177153	0.929384	317.736	562.673	780.462	217.998	251.707	581.066
USP16	ENSG00000156256	545.605	-2.42314e-06	0.00144269	0.177265	0.929384	413.553	787.669	818.283	298.483	212.259	743.381
ALS2CL	ENSG00000178038	30.399	2.00692e-06	0.00144269	0.17737	0.929384	28.0292	10.9328	24.1173	24.633	73.711	20.9707
EEFSEC	ENSG00000132394	681.487	3.75506e-06	0.00144269	0.177385	0.929384	665.715	516.073	510.948	761.867	1140.88	493.437
SLC7A6	ENSG00000103064	1106.64	-5.69587e-06	0.00144268	0.177447	0.929384	1052.16	1246.01	1399.99	991.223	921.385	1029.1
GNPNAT1	ENSG00000100522	340.862	-3.43266e-06	0.00144269	0.177475	0.929384	226.292	487.156	499.985	282.994	204.789	343.96
UBXN1	ENSG00000162191	1927.4	3.78725e-06	0.00144269	0.177681	0.929384	2187.88	1310.71	1299.32	2458.69	2824.71	1483.08
NA	ENSG00000213033	6.75212	-1.37124e-06	0.00144269	0.177703	0.929384	4.13375	7.60356	17.2368	2.34348	5.11581	4.0793
DEAF1	ENSG00000177030	2003.65	4.45882e-06	0.00144268	0.177715	0.929384	2161.75	1563.37	1413	2511.37	2660.67	1711.78
NA	ENSG00000233170	16.9978	2.05754e-06	0.00144269	0.177763	0.929384	5.59397	9.38482	19.724	24.7194	19.0502	23.5143
DIMT1	ENSG00000086189	834.997	-3.42148e-06	0.00144269	0.177779	0.929384	673.656	1291.16	1008.74	533.435	487.603	1015.4
MTRR	ENSG00000124275	358.445	-3.34479e-06	0.00144269	0.177807	0.929384	298.837	419.776	562.759	255.724	186.537	427.038
TET1	ENSG00000138336	442.03	-3.67261e-06	0.00144269	0.177826	0.929384	414.075	519.33	625.047	234.659	338.208	520.859
PCDH20	ENSG00000280165	166.295	-1.95412e-06	0.00144269	0.177959	0.929384	84.571	467.873	102.564	45.5517	147.785	149.427
ZDHHC21	ENSG00000175893	810.818	-2.29525e-06	0.00144269	0.178028	0.929384	604.519	1352.38	1133.64	238.468	330.165	1205.73
GRM3	ENSG00000198822	528.873	-3.53568e-06	0.00144269	0.178219	0.929384	823.246	382.203	668.118	298.925	533.926	466.822
SH3BP5	ENSG00000131370	1164.87	-5.24675e-06	0.00144268	0.178238	0.929384	1133.49	1354.8	1437.24	855.064	1013.52	1195.13
AURKAIP1	ENSG00000175756	1217.77	3.43901e-06	0.00144269	0.178254	0.929384	1388.12	846.345	759.283	1518.96	1897.9	896.033
CIART	ENSG00000159208	53.7263	2.94772e-06	0.00144269	0.178339	0.929384	64.7437	31.0111	31.1496	71.4718	71.7088	52.2731
TACO1	ENSG00000136463	463.101	4.99587e-06	0.00144268	0.178723	0.929384	452.081	373.387	383.885	537.128	611.386	420.738
USP25	ENSG00000155313	536.535	-2.82971e-06	0.00144269	0.178767	0.929384	341.89	947.099	679.715	301.643	281.968	666.895
IRF9	ENSG00000213928	563.68	4.1662e-06	0.00144268	0.178768	0.929384	635.206	422.541	372.916	710.423	741.375	499.62
YIPF2	ENSG00000130733	586.695	3.64549e-06	0.00144269	0.178775	0.929384	645.695	407.293	398.111	700.253	927.892	440.925
ROGDI	ENSG00000067836	1834.79	4.08531e-06	0.00144269	0.178781	0.929384	1969.27	1476.48	1191.75	2287.82	2610.78	1472.65
LRRC58	ENSG00000163428	406.02	-2.7285e-06	0.00144269	0.178805	0.929384	276.577	606.548	616.273	194.982	203.157	538.587
B3GLCT	ENSG00000187676	207.558	-2.84247e-06	0.00144269	0.178842	0.929384	198.25	205.602	358.008	145.436	80.1812	257.871
TBKBP1	ENSG00000198933	1836.96	4.14892e-06	0.00144268	0.178876	0.929384	1977.95	1301.06	1377.43	2171.3	2700.29	1493.72
GRID2	ENSG00000152208	27.3229	-2.09493e-06	0.00144269	0.17895	0.929384	16.1174	56.3366	34.3631	14.5874	13.1378	29.3951
NA	ENSG00000205534	144.948	-5.92423e-06	0.0014427	0.178972	0.929384	252.45	86.2581	195.53	82.9381	169.6	82.9123
PRRT2	ENSG00000167371	5044.63	4.44808e-06	0.00144268	0.178976	0.929384	5067.82	3963.94	3909.09	5245.3	7717.03	4364.59
ATP2C2	ENSG00000064270	35.2465	4.83341e-06	0.00144269	0.179045	0.929384	31.2902	19.9513	32.0448	49.5643	33.3558	45.2726
PLPPR2	ENSG00000105520	5653.75	4.36147e-06	0.00144268	0.179128	0.929384	5342.3	4842.78	4272.02	5974.43	8831.77	4659.21
FOXRED1	ENSG00000110074	1032.16	5.69394e-06	0.00144268	0.17913	0.929384	985.132	901.296	858.08	1167.71	1292.62	988.152
JDP2	ENSG00000140044	69.8709	2.4729e-06	0.00144269	0.179139	0.929384	77.0959	38.4121	40.9975	108.025	118.229	36.4657
AIP	ENSG00000110711	1183.76	3.49829e-06	0.00144269	0.179142	0.929384	1362.76	791.053	749.185	1469.7	1863	866.836
ARHGDIG	ENSG00000242173	743.346	4.15801e-06	0.00144268	0.179153	0.929384	775.103	595.436	515.619	653.588	1150.07	770.263
ABTB1	ENSG00000114626	188.783	2.67143e-06	0.00144269	0.179213	0.929384	178.743	92.9697	160.725	313.993	296.087	90.1835
PPIL6	ENSG00000185250	80.6585	4.1321e-06	0.00144269	0.179258	0.929384	68.8324	70.9215	63.0955	114.001	85.7715	81.329
PITRM1	ENSG00000107959	2420.88	5.75349e-06	0.00144268	0.179297	0.929384	2034.63	2307.23	2103.38	2621.98	3118.16	2339.87
ENTREP3	ENSG00000160767	843.22	3.96684e-06	0.00144269	0.179429	0.929384	939.961	667.95	514.073	898.2	1269.12	770.022
LIN7A	ENSG00000111052	1414.82	-3.70048e-06	0.00144269	0.179463	0.929384	1372.78	1948.7	1653.9	866.033	875.832	1771.67
MGA	ENSG00000174197	1503.65	-3.41816e-06	0.00144269	0.179539	0.929384	1138.36	1986.23	2223.18	818.946	1077.42	1777.75
VPS28	ENSG00000160948	2145.26	4.1873e-06	0.00144268	0.17971	0.929384	2220.57	1933.82	1296.2	2490.5	3061.77	1868.68
USP1	ENSG00000162607	420.07	-2.3739e-06	0.00144269	0.179723	0.929384	249.893	497.386	842.14	174.712	187.424	568.868
GPRIN3	ENSG00000185477	1022.39	-3.70036e-06	0.00144269	0.179768	0.929384	865.931	1388.51	1339.4	514.904	967.249	1058.32
MYSM1	ENSG00000162601	795.275	-2.14524e-06	0.00144269	0.179801	0.929384	414.67	1380.45	1271.72	231.939	328.559	1144.31
KRBA1	ENSG00000133619	51.038	3.1934e-06	0.00144269	0.179813	0.929384	55.1704	29.0847	38.773	51.0801	70.6418	61.4781
NIPAL1	ENSG00000163293	43.3946	-2.79088e-06	0.00144269	0.179819	0.929384	50.9247	55.0264	54.6406	23.5001	23.9829	52.2926
ALKBH4	ENSG00000160993	425.193	3.99916e-06	0.00144269	0.179891	0.929384	440.486	331.656	299.337	508.19	634.217	337.275
TEX264	ENSG00000164081	609.951	3.95318e-06	0.00144269	0.179893	0.929384	632.688	502.148	399.901	736.347	908.05	480.573
VEPH1	ENSG00000197415	18.7858	-2.18315e-06	0.00144269	0.179899	0.929384	14.1896	21.136	36.4409	15.9076	12.8766	12.1643
ORC4	ENSG00000115947	1985.13	-3.94387e-06	0.00144269	0.179903	0.929384	1677.3	2623.07	2616.79	1252.28	1447.93	2293.42
PURG	ENSG00000172733	264.174	-4.83604e-06	0.00144269	0.180058	0.929384	265.423	292.922	361.412	186.962	173.436	304.887
NAA16	ENSG00000172766	261.4	-3.42443e-06	0.00144269	0.18011	0.929384	228.125	326.99	374.623	156.132	162.262	320.268
RASA4	ENSG00000105808	1426.76	2.09506e-06	0.00144269	0.180146	0.929384	1392.51	1175.61	929.319	2267.03	1907.94	888.167
CHST14	ENSG00000169105	112.815	3.4088e-06	0.00144269	0.180277	0.929384	99.2804	76.969	98.4898	142.722	178.395	81.036
HMMR	ENSG00000072571	120.974	-2.22953e-06	0.00144269	0.180316	0.929384	87.0863	130.058	247.793	54.3219	40.2889	166.296
STARD4	ENSG00000164211	1846.68	-2.33751e-06	0.00144269	0.180317	0.929384	1936.86	3958.43	1104.28	790.934	774.607	2514.99
SNRPN	ENSG00000128739	3757.11	-6.47003e-05	0.00144341	0.180334	0.929384	4491.7	2678.43	2287.05	4313.97	5244.93	3526.57
CNTNAP4	ENSG00000152910	129.481	-5.94282e-07	0.00144269	0.180551	0.929384	35.4471	445.964	181.567	14.2357	0	99.6707
SFN	ENSG00000175793	9.1859	1.44022e-06	0.00144269	0.180657	0.929384	9.63393	4.75709	2.24608	16.3982	16.6358	5.44428
ZNF33B	ENSG00000196693	1512.13	-2.77642e-06	0.00144269	0.180677	0.929384	1105.59	2436.49	2012.39	799.924	676.146	2042.24
PTGES	ENSG00000148344	78.5179	2.66914e-06	0.00144269	0.180693	0.929384	67.7683	44.5685	67.4895	118.027	131.762	41.4918
NDRG2	ENSG00000165795	991.076	2.82718e-06	0.00144269	0.18104	0.929384	1246.44	508.99	558.874	1329.53	1689.63	612.995
FZD6	ENSG00000164930	94.8045	-2.06667e-06	0.00144269	0.181056	0.929384	36.7418	74.5922	256.799	57.5721	59.411	83.7109
SMPD1	ENSG00000166311	621.73	3.91743e-06	0.00144269	0.181073	0.929384	646.534	533.741	382.563	749.895	916.665	500.984
TMEM80	ENSG00000177042	261.626	4.38286e-06	0.00144268	0.181121	0.929384	246.185	162.622	261.713	342.829	275.785	280.624
SWT1	ENSG00000116668	263.975	-3.78998e-06	0.00144269	0.181192	0.929384	212.346	321.379	390.928	210.378	169.722	279.094
HRAS	ENSG00000174775	1295.48	4.09089e-06	0.00144269	0.181351	0.929384	1328.98	1076.62	876.92	1557.87	1913.86	1018.66
GAPDHP62	ENSG00000251013	4.47283	-1.21092e-06	0.00144269	0.181387	0.929384	8.29744	4.73753	6.7649	1.17306	3.83031	2.03373
ASAH2B	ENSG00000204147	378.541	-2.79992e-06	0.00144269	0.181449	0.929384	300.628	653.771	434.531	254.976	148.192	479.148
EFNA2	ENSG00000099617	756.59	3.07917e-06	0.00144269	0.181455	0.929384	929.818	381.256	495.833	903.984	1272.45	556.196
RAB11FIP2	ENSG00000107560	1275.36	-3.06722e-06	0.00144269	0.181512	0.929384	915.823	1983.68	1706.75	622.948	839.294	1583.67
PTPRR	ENSG00000153233	812.171	5.23642e-06	0.00144268	0.18167	0.929384	641.435	647.706	833.784	1045.61	739.487	965
LIG4	ENSG00000174405	632.283	-2.80367e-06	0.00144269	0.181677	0.929384	450.051	936.515	931.372	276.504	367.703	831.553
SHCBP1	ENSG00000171241	42.483	-1.61139e-06	0.00144269	0.181698	0.929384	28.0151	25.4786	120.984	13.6826	9.96028	56.7776
NA	ENSG00000271043	5146	-2.58159e-06	0.00144269	0.181732	0.929384	3738.69	12502.7	2881.17	3649.52	4530.68	3573.21
PPP2R3B	ENSG00000167393	395.114	3.46062e-06	0.00144269	0.181878	0.929384	458.337	211.235	300.476	437.599	622.163	340.873
B3GALT6	ENSG00000176022	884.038	4.85563e-06	0.00144268	0.18209	0.929384	971.984	667.936	665.646	958.43	1132.27	907.966
[truncated: 15,225 more rows]
